# Supplementary material for: Taxonomic Notes on the ‘Mahat’ (Artocarpus lacucha and A. thailandicus, Moraceae) Species Complex in Thailand
Source: Plants (Basel). 2020 Mar 22;9(3):391. doi: 10.3390/plants9030391 (PMC7154811; doi:10.3390/plants9030391)
Supplement: Supplementary file 1 [file plants-09-00391-s001.zip]

Archive with 2 entries (2 files):
- Supplementary data.docx
- Supplementary file S1-Four Loci Multiple Alignment.fas
