# Supplementary material for: Taxonomic Notes on the ‘Mahat’ (Artocarpus lacucha and A. thailandicus, Moraceae) Species Complex in Thailand
Source: Plants (Basel). 2020 Mar 22;9(3):391. doi: 10.3390/plants9030391 (PMC7154811; doi:10.3390/plants9030391)
Supplement: Supplementary file 1 [file plants-09-00391-s001.zip › Supplementary file S1-Four Loci Multiple Alignment.fas]

>A._lacucha_voucher_PBM05197
GACCCGCGAACACGTTACAACACTTGGGGGGCGAGGGGTGCCATGCGCCTTGAT-TCCCCCATGCCGAGTGCGTGTGGCTTTGGCACGCGTCCCCGGCAACTAACCAACCCCGGCGCGGAATGCGTCAAGGAAACATAAAGAAACGAGCTTCTACTGCGGCCCCAGATTTGGTGCTTGCTGCAGCAGATGTGTTGTGTTTCGTTTAAGTCTAACAACGACTCTCGGCAACGGATATCTCGGCTCTCGCATCGATGAAGAACGTAGCGAAATGCGATACTTGGTGTGAATTGCAGAATCCCGTGAACCATCGAGTCTTTGAACGCAAGTTGCGCCCGAAGCCATCCGGCCAAGGGCACGTCTGCCTGGGCGTCACACACCGTTGCCCCCCTAAATCCCTCTGACACTATCCAATATGGTGCATAGGGACCACGAGTGGCGGATAATGGCCTCCCGTGTGCCACGGCTCGCGGTTGGTCTAAATTTGAGTCCTCGGTCACGGTTTCAGTGGCGATAGGTGGTTGTCGATCATTCGGTGCCCCGCCACGTGCTCCGGACAAA-GCATCGAGAGACTTGACAAACTTGACCCCAATGCGCCCCATGTATTGTTCCTCCTTGCAGCCCCGTGGTTCCAAGGTGGACGTCGAAGCAGTTGCTGTGGCCCTGAAGCAATCCTTTCGAGGCGGCTTTCTTGGTCCATGGTTCTCTGTTTGTGCTCTCGGATGCGGAATACTATACGGACAAAGGGCCTTTGGCCTTTGGTTGCTCCGAATCTAGTCCCTCGACACGAACGACTATCGTTACCTTATCGGCCGTTGGGTTCATTTGGTGCGAAAACCCTGGAATTAAAAATGGGTAATCCTGAGCCAAATCCGGTTTTCTGAAAACAAACAAGGGTTCAGAAAGCGATAATAAAAAAGGATAGGTGCAGAGACTCAATGGAAGCTGTTCTAACAAATGGAGTTGGCTGCAGTGCGTTAGTAAGTAAAGGAATCACTTCAGAAAGGATGAAGAATAAACGTATATACGTATACGTACTGAAATACTATCTTCAAATGATTAATGACAACACAAATCCGTATTTCTTTTAATTTTCATGAAAAATTAAAGAATTGTTGTGAATCAATTATAAGTTGAAAAAAGAATCAAATATTCATTGATCAAATCATTTACTCCATCAAAATCTGATAGATCTTTTGAAGAATTGATTAATCGGACGAGAATAAAGATAGAGTCCCGCTATCTTTCTCGTTCATTCTAATTCTACAAACGTATCTGAGCGAAAATTTTTTTCTTATCACAAGCCTTGTGATATAGGTGAAACACGTACAAATGAACATCTTTGAGAAAGGAATCCCAATGTTAAATTTGAATAATTAATAATTCATTTTATTACTCGTACTGTACTGAAACTTACAAAGTCTTTTTTTGAAGATACAAGAAATTCCACCAGGGCCTAGATAAGACTTTCCAACTCCCCTTTCGTCTTTTTAATTGATTTTTTTATTC---------TTCTACAATCAAATATAACAAAAAATAAATAATATAACAAAAAATAAACGGAAACCTTTC------------TTTTTTATTTAAAATGTAAAATTAAATAATT-AAAAAAAAAGATTAAGAAAAACATATACATATATAAAAAAAATTACTACATAATGATAATGAAAATAACGAAAGTATGAATATGTTAAAATAAAGAAAAAAAAGACTT------ATTTTAAGTAAAAGACTAATAAATAATAATTTATTATGAAAATAAAGGAGCAATATCAAACTTCTTGATAGAACAGGAAGTTTGGTATTGCTCCTTATATTTTCATTTTCAAAAAC
>A._lacucha_voucher_PBM05198
GACCCGCGAACACGTTACAACACTTGGGGGGCGAGGGGTGCCATGCGCCTTGAT-TCCCCCATGCCGAGTGCGTGTGGCTTTGGCACGCGTCCCCGGCAACTAACCAACCCCGGCGCGGAATGCGTCAAGGAAACATAAAGAAACGAGCTTCTACTGCGGCCCCAGATTTGGTGCTTGCTGCAGCAGATGTGTTGTGTTTCGTTTAAGTCTAACAACGACTCTCGGCAACGGATATCTCGGCTCTCGCATCGATGAAGAACGTAGCGAAATGCGATACTTGGTGTGAATTGCAGAATCCCGTGAACCATCGAGTCTTTGAACGCAAGTTGCGCCCGAAGCCATCCGGCCAAGGGCACGTCTGCCTGGGCGTCACACACCGTTGCCCCCCTAAATCCCTCTGACACTATCCAATATGGTGCATAGGGACCACGAGTGGCGGATAATGGCCTCCCGTGTGCCACGGCTCGCGGTTGGTCTAAATTTGAGTCCTCGGTCACGGTTTCAGTGGCGATAGGTGGTTGTCGATCATTCGGTGCCCCGCCACGTGCTCCGGACAAA-GCATCGAGAGACTTGACAAACTTGACCCCAATGCGCCCCATGTATTGTTCTTCCTTGCAGCCCCGTGGTTCCAAGGTGGACGTCGAAGCAGTTGCTGTGGCCCTGAAGCAATCCTTTCGAGGCGGCTTTCTTGGTCCATGGTTCTCTGTTTGTGCTCTCGGATGCGGAATACTATACGGACAAAGGGCCTTTGGCCTTTGGTTGCTCCGAATCTAGTCCCTCGACACGAATGACTATCGTTACCTTATCGGCCGTTGGGTTCATTTGGTGCGAAAACCCTGGAATTAAAAATGGGTAATCCTGAGCCAAATCCGGTTTTCTGAAAACAAACAAGGGTTCAGAAAGCGATAATAAAAAAGGATAGGTGCAGAGACTCAATGGAAGCTGTTCTAACAAATGGAGTTGGCTGCAGTGCGTTAGTAAGTAAAGGAATCACTTCAGAAAGGATGAAGAATAAACGTATATACGTATACGTACTGAAATACTATCTTCAAATGATTAATGACAACACAAATCCGTATTTCTTTTAATTTTCATGAAAAATTAAAGAATTGTTGTGAATCAATTATAAGTTGAAAAAAGAATCAAATATTCATTGATCAAATCATTTACTCCATCAAAATCTGATAGATCTTTTGAAGAATTGATTAATCGGACGAGAATAAAGATAGAGTCCCGCTATCTTTCTCGTTCATTCTAATTCTACAAACGTATCTGAGCGAAAATTTTTTTCTTATCACAAGCCTTGTGATATAGGTGAAACACGTACAAATGAACATCTTTGAGAAAGGAATCCCAATGTTAAATTTGAATAATTAATAATTCATTTTATTACTCGTACTGTACTGAAACTTACAAAGTCTTTTTTTGAAGATACAAGAAATTCCACCAGGGCCTAGATAAGACTTTCCAACTCCCCTTTCGTCTTTTTAATTGATTTTTTTATTC---------TTCTACAATCAAATATAACAAAAAATAAATAATATAACAAAAAATAAACGGAAACCTTTC------------TTTTTTATTTAAAATGTAAAATTAAATAATT-AAAAAAAAAGATTAAGAAAAACATATACATATATAAAAAAAATTACTACATAATGATAATGAAAATAACGAAAGTATGAATATGTTAAAATAAAGAAAAAAAAGACTT------ATTTTAAGTAAAAGACTAATAAATAATAATTTATTATGAAAATAAAGGAGCAATATCAAACTTCTTGATAGAACAGGAAGTTTGGTATTGCTCCTTATATTTTCATTTTCAAAAAC
>A._lacucha_voucher_PBM05199
GACCCGCGAACACGTTACAACACTTGGGGGGCGAGGGGTGCCATGCGCCTTGAT-TCCCCCATGCCGAGTGCGTGTGGCTTTGGCACGCGTCCCCGGCAACTAACCAACCCCGGCGCGGAATGCGTCAAGGAAACATAAAGAAACGAGCTTCTACTGCGGCCCCAGATTTGGTGCTTGCTGCAGCAGATGTGTTGTGTTTCGTTTAAGTCTAACAACGACTCTCGGCAACGGATATCTCGGCTCTCGCATCGATGAAGAACGTAGCGAAATGCGATACTTGGTGTGAATTGCAGAATCCCGTGAACCATCGAGTCTTTGAACGCAAGTTGCGCCCGAAGCCATCCGGCCAAGGGCACGTCTGCCTGGGCGTCACACACCGTTGCCCCCCTAAATCCCTCTGACACTATCCAATATGGTGCATAGGGACCACGAGTGGCGGATAATGGCCTCCCGTGTGCCACGGCTCGCGGTTGGTCTAAATTTGAGTCCTCGGTCACGGTTTCAGTGGCGATAGGTGGTTGTCGATCATTCGGTGCCCCGCCACGTGCTCCGGACAAA-GCATCGAGAGACTTGACAAACTTGACCCCAATGCGCCCCATGTATTGTTCCTCCTTGCAGCCCCGTGGTTCCAAGGTGGACGTCGAAGCAGTTGCTGTGGCCCTGAAACAATCCTTTCGAGGCGGCTTTCTTGGTCCATGGTTCTCTGTTTGTGCTCTCGGATGCGGAATACTATACGGACAAAGGGCCTTTGGCCTTTGGTTGCTCCGAATCTAGTCCCTCGACACGAACGACTATCGTTACCTTATCGGCCGTTGGGTTCATTTGGTGCGAAAACCCTGGAATTAAAAATGGGTAATCCTGAGCCAAATCCGGTTTTCTGAAAACAAACAAGGGTTCAGAAAGCGATAATAAAAAAGGATAGGTGCAGAGACTCAATGGAAGCTGTTCTAACAAATGGAGTTGGCTGCAGTGCGTTAGTAAGTAAAGGAATCACTTCAGAAAGGATGAAGAATAAACGTATATACGTATACGTACTGAAATACTATCTTCAAATGATTAATGACAACACAAATCCGTATTTCTTTTAATTTTCATGAAAAATTAAAGAATTGTTGTGAATCAATTATAAGTTGAAAAAAGAATCAAATATTCATTGATCAAATCATTTACTCCATCAAAATCTGATAGATCTTTTGAAGAATTGATTAATCGGACGAGAATAAAGATAGAGTCCCGCTATCTTTCTCGTTCATTCTAATTCTACAAACGTATCTGAGCGAAAATTTTTTTCTTATCACAAGCCTTGTGATATAGGTGAAACACGTACAAATGAACATCTTTGAGAAAGGAATCCCAATGTTAAATTTGAATAATTAATAATTCATTTTATTACTCGTACTGTACTGAAACTTACAAAGTCTTTTTTTGAAGATACAAGAAATTCCACCAGGGCCTAGATAAGACTTTCCAACTCCCCTTTCGTCTTTTTAATTGATTTTTTTATTC---------TTCTACAATCAAATATAACAAAAAATAAATAATATAACAAAAAATAAACGGAAACCTTTC------------TTTTTTATTTAAAATGTAAAATTAAATAATT-AAAAAAAAAGATTAAGAAAAACATATACATATATAAAAAAAATTACTACATAATGATAATGAAAATAACGAAAGTATGAATATGTTAAAATAAAGAAAAAAAAGACTT------ATTTTAAGTAAAAGACTAATAAATAATAATTTATTATGAAAATAAAGGAGCAATATCAAACTTCTTGATAGAACAGGAAGTTTGGTATTGCTCCTTATATTTTCATTTTCAAAAAC
>A._lacucha_voucher_PBM05200
GACCCGCGAACACGTTACAACACTTGGGGGGCGAGGGGTGCCATGCGCCTTGAT-TCCCCCATGCCGAGTGCGTGTGGCTTTGGCACGCGTCCCCGGCAACTAACCAACCCCGGCGCGGAATGCGTCAAGGAAACATAAAGAAACGAGCTTCTACTGCGGCCCCAGATTTGGTGCTTGCTGCAGCAGATGTGTTGTGTTTCGTTTAAGTCTAACAACGACTCTCGGCAACGGATATCTCGGCTCTCGCATCGATGAAGAACGTAGCGAAATGCGATACTTGGTGTGAATTGCAGAATCCCGTGAACCATCGAGTCTTTGAACGCAAGTTGCGCCCGAAGCCATCCGGCCAAGGGCACGTCTGCCTGGGCGTCACACACCGTTGCCCCCCTAAATCCCTCTGACACTATCCAATATGGTGCATAGGGACCACGAGTGGCGGATAATGGCCTCCCGTGTGCCACGGCTCGCGGTTGGTCTAAATTTGAGTCCTCGGTCACGGTTTCAGTGGCGATAGGTGGTTGTCGATCATTCGGTGCCCCGCCACGTGCTCCGGACAAA-GCATCGAGAGACTTGACAAACTTGACCCCAATGCGCCCCATGTATTGTTCCTCCTTGCAGCCCCGTGGTTCCAAGGTGGACGTCGAAGCAGTTGCTGTGGCCCTGAAACAATCCTTTCGAGGCGGCTTTCTTGGTCCATGGTTCTCTGTTTGTGCTCTCGGATGCGGAATACTATACGGACAAAGGGCCTTTGGCCTTTGGTTGCTCCGAATCTAGTCCCTCGACACGAACGACTATCGTTACCTTATCGGCCGTTGGGTTCATTTGGTGCGAAAACCCTGGAATTAAAAATGGGTAATCCTGAGCCAAATCCGGTTTTCTGAAAACAAACAAGGGTTCAGAAAGCGATAATAAAAAAGGATAGGTGCAGAGACTCAATGGAAGCTGTTCTAACAAATGGAGTTGGCTGCAGTGCGTTAGTAAGTAAAGGAATCACTTCAGAAAGGATGAAGAATAAACGTATATACGTATACGTACTGAAATACTATCTTCAAATGATTAATGACAACACAAATCCGTATTTCTTTTAATTTTCATGAAAAATTAAAGAATTGTTGTGAATCAATTATAAGTTGAAAAAAGAATCAAATATTCATTGATCAAATCATTTACTCCATCAAAATCTGATAGATCTTTTGAAGAATTGATTAATCGGACGAGAATAAAGATAGAGTCCCGCTATCTTTCTCGTTCATTCTAATTCTACAAACGTATCTGAGCGAAAATTTTTTTCTTATCACAAGCCTTGTGATATAGGTGAAACACGTACAAATGAACATCTTTGAGAAAGGAATCCCAATGTTAAATTTGAATAATTAATAATTCATTTTATTACTCGTACTGTACTGAAACTTACAAAGTCTTTTTTTGAAGATACAAGAAATTCCACCAGGGCCTAGATAAGACTTTCCAACTCCCCTTTCGTCTTTTTAATTGATTTTTTTATTC---------TTCTACAATCAAATATAACAAAAAATAAATAATATAACAAAAAATAAACGGAAACCTTTC------------TTTTTTATTTAAAATGTAAAATTAAATAATT-AAAAAAAAAGATTAAGAAAAACATATACATATATAAAAAAAATTACTACATAATGATAATGAAAATAACGAAAGTATGAATATGTTAAAATAAAGAAAAAAAAGACTT------ATTTTAAGTAAAAGACTAATAAATAATAATTTATTATGAAAATAAAGGAGCAATATCAAACTTCTTGATAGAACAGGAAGTTTGGTATTGCTCCTTATATTTTCATTTTCAAAAAC
>A._lacucha_voucher_PBM05201
GACCCGCGAACACGTTACAACACTTGGGGGGCGAGGGGTGCCATGCGCCTTGAT-TCCCCCATGCCGAGTGCGTGTGGCTTTGGCACGCGTCCCCGGCAACTAACCAACCCCGGCGCGGAATGCGTCAAGGAAACATAAAGAAACGAGCTTCTACTGCGGCCCCAGATTTGGTGCTTGCTGCAGCAGATGTGTTGTGTTTCGTTTAAGTCTAACAACGACTCTCGGCAACGGATATCTCGGCTCTCGCATCGATGAAGAACGTAGCGAAATGCGATACTTGGTGTGAATTGCAGAATCCCGTGAACCATCGAGTCTTTGAACGCAAGTTGCGCCCGAAGCCATCCGGCCAAGGGCACGTCTGCCTGGGCGTCACACACCGTTGCCCCCCTAAATCCCTCTGACACTATCCAATATGGTGCATAGGGACCACGAGTGGCGGATAATGGCCTCCCGTGTGCCACGGCTCGCGGTTGGTCTAAATTTGAGTCCTCGGTCACGGTTTCAGTGGCGATAGGTGGTTGTCGATCATTCGGTGCCCCGCCACGTGCTCCGGACAAA-GCATCGAGAGACTTGACAAACTTGACCCCAATGCGCCCCATGTATTGTTCCTCCTTGCAGCCCCGTGGTTCCAAGGTGGACGTCGAAGCAGTTGCTGTGGCCCTGAAACAATCCTTTCGAGGCGGCTTTCTTGGTCCATGGTTCTCTGTTTGTGCTCTCGGATGCGGAATACTATACGGACAAAGGGCCTTTGGCCTTTGGTTGCTCCGAATCTAGTCCCTCGACACGAACGACTATCGTTACCTTATCGGCCGTTGGGTTCATTTGGTGCGAAAACCCTGGAATTAAAAATGGGTAATCCTGAGCCAAATCCGGTTTTCTGAAAACAAACAAGGGTTCAGAAAGCGATAATAAAAAAGGATAGGTGCAGAGACTCAATGGAAGCTGTTCTAACAAATGGAGTTGGCTGCAGTGCGTTAGTAAGTAAAGGAATCACTTCAGAAAGGATGAAGAATAAACGTATATACGTATACGTACTGAAATACTATCTTCAAATGATTAATGACAACACAAATCCGTATTTCTTTTAATTTTCATGAAAAATTAAAGAATTGTTGTGAATCAATTATAAGTTGAAAAAAGAATCAAATATTCATTGATCAAATCATTTACTCCATCAAAATCTGATAGATCTTTTGAAGAATTGATTAATCGGACGAGAATAAAGATAGAGTCCCGCTATCTTTCTCGTTCATTCTAATTCTACAAACGTATCTGAGCGAAAATTTTTTTCTTATCACAAGCCTTGTGATATAGGTGAAACACGTACAAATGAACATCTTTGAGAAAGGAATCCCAATGTTAAATTTGAATAATTAATAATTCATTTTATTACTCGTACTGTACTGAAACTTACAAAGTCTTTTTTTGAAGATACAAGAAATTCCACCAGGGCCTAGATAAGACTTTCCAACTCCCCTTTCGTCTTTTTAATTGATTTTTTTATTC---------TTCTACAATCAAATATAACAAAAAATAAATAATATAACAAAAAATAAACGGAAACCTTTC------------TTTTTTATTTAAAATGTAAAATTAAATAATT-AAAAAAAAAGATTAAGAAAAACATATACATATATAAAAAAAATTACTACATAATGATAATGAAAATAACGAAAGTATGAATATGTTAAAATAAAGAAAAAAAAGACTT------ATTTTAAGTAAAAGACTAATAAATAATAATTTATTATGAAAATAAAGGAGCAATATCAAACTTCTTGATAGAACAGGAAGTTTGGTATTGCTCCTTATATTTTCATTTTCAAAAAC
>A._thailandicus_voucher_PBM05202
GACCCGCGAACACGTTACAACACTTGGGGGTTGAGGGGTGCCATGCGCCTTGAT-CCCCCCATGCCGAGTGCGTGTGGCTTTGGCCCGCGTCCCCGGCGATTAACCAACCCCGGCGCGGAATGCGTCAAGGAAACATAAAGAAACAAGCTTCTGCTGCGGCCCCGGATTTGGTGCTTGCTGCAGCAGATGCGTTGTGTTTCGTTTAAGTCTAACAACGACTCTCGGCAACGGATATCTCGGCTCTCGCATCGATGAAGAACGTAGCGAAATGCGATACTTGGTGTGAATTGCAGAATCCCGTGAACCATCGAGTCTTTGAACGCAAGTTGCGCCCGAAGCCATCCGGCCAAGGGCACGTCTGCCTGGGCGTCACACACCGTTGCCCCCCTAAATCCCTCTGACACTATCACATATGGTGCATGGGGACCACGAGTGGCGGATAATGGCCTCCCGTGGGCCACGTCTCGCGGTTGGTCTAAATCTGAGTCCTCGGTCACGGTTTCTGTGGCGATAGGTGGTTGTCGATCATTCGGTGCCCCGCCACGTGCTCCGGACAAAAGCATCGAGAGACTCGACAAACTTGACCCCAATGCGCCCCATGTATTGTTCCTCCTTGCAGCCCCGTGGTTCCAAGGTGGACGTTGAAGCAGTTGCTGTGGCCCTGAAGCAATCCTTTTGAGGCGGCTTTCTTGGTCCATGGTTCTCTGTTTGTGCTCTCGGATGCGGAATACTATGCGGACAAAGGGCCTTTGGCCTTTGGTTGCTCCGAATCTAGTCCCTCGACACGAACGACTATCGTTACCTTATTGGCCGTCGGGTTCATTTGGTGCGAAAACCCTGGAATTAAAAATGGGTAATCCTGAGCCAAATCCGGTTTTATGAAAACAAACAAGGGTTCAGAAAGCGATAATAAAAAAGGATAGGTGCAGAGACTCAATGGAAGCTGTTCTAACAAATGGAGTTGGCTGCAGTGCGTTAGT----AAAGGAATCACTTCAGAAAGGATGAAGAATAAACGTATATACGTATACGTACTGAAATACTATCTTCAAATGATTAATGACAACACAAATCCGTATTTCTTTTAATTTTCATGAAAAATTAAAGAATTGTTGTGAATCAATTATAAGTTGAAAAAAGAATCAAATATTCATTGATCAAATCATTTACTCCATCAAAATCTGATAGATCTTTTGAAGAATTGATTAATCGGACGAGAATAAAGATAGAGTCCCGCTATCTTTCTCGTTCATTCTAATTCTACAAACGTATCTGAGCGAAAATTTTTTTCTTATCACAAGCCTTGTGATATAGGTGAAACACGTACAAATGAACATCTTTGAGAAAGGAATCCCAATGTTAAATTTGAATAATTAATAATTCATTTTATTACTCGTACTGTACTGAAACTTACAAAGTCTTTTTTTGAAGATCCAAGAAATTCCACCAGGGCCTGGATAAGACTTTCCAACTCCCCTTTCGTCTTTTTAATTGATTTTTTTATTC---------TTCTACAATCAAATATAACAAAAAATAAATAATATAACAAAAAATAAATGGAAACCTTTC------------TTTTTTATTTAAAATGTAAAATTTAATAATTAAAAAAAAAAGATTAAGAAAAACATATACATATATAAAAAAAATTACTACATAATGATAATGAAAATAACGAAAGTATGAATATGTTAAAATAAAGAAAAAAAAGACTT------ATCTTAAGTAAAAGACTAATAAATAATAATTTATTATGAAAATAAAGGAGCAATATCAAACTTCTTGATAGAACAGGAAGTTTGGTATTGCTCCTTATATTTTCATTTTCAAAAAC
>A._thailandicus_voucher_PBM05203
GACCCGCGAACATGTTACAACACTCGGGGGGCGAGGGGTGCCTTGCGCCTTGAT-CCCCCCATGCCGAGTGCGTGTGGCTTTGGCCCGCGTCCCCGGCAACTAACCAACCCCGGCGCGGAATGCGTCAAGGAAACATAAAGAAACGAGCTTCTACTGCGGCCCCAGATTTGGTGCTTGCTGCAGCAGATGTGTTGTGTTTCGTTTAAGTCTAACAACGACTCTCGGCAACGGATATCTCGGCTCTCGCATCGATGAAAAACGTAGCGAAATGCGATACTTGGTGTGAATTGCAGAATCCCGTGAACCATCGAGTCTTTGAACGCAAGTTGCGCCCGAAGCCATCCGGCCAAGGGCACGTCTGCCTGGGCGTCACACACCGTTGCCCCCCTAAATCCCTATGACACTATCCAATATGGTGCATAGGGACCACGAGTGGCGGATAATGGCCTCCCGTGGGCCACGGCTCGCGGTTGGTCTAAATATGAGTCCTCGGTCACGGTTTCTGTGGCGATAGGTGGTTGTCGATCGTTCGGTGCCCCGCCACGTTCTCCGGACAAAAGCATCGAGAGACTTGACAAACTTGACCCCAATGCGCCCCATTTATTGTTCCTCCTTGTAGCCCCGTGGTTCCAAGGTGGACGTCGAAGCAGTTGCTGTGGCCCTGAAGCAATCCTTTCGAGGCGGCTTTCTTGGTCCATGGGTCTCTGTTTGTGCTCTCGGATGCGGAATACTATGCGGACAAAGGGCCTTTGGCCTTTGGTTGCTCCGAATCTAGTCCCTCGACACGAACGACTATCGTTACCTTATTGGCCGTTGGGTTCATTTGGTGCGAAAACCCTGGAATTAAAAATGGGTAATCCTGAGCCAAATCCGGTTTTCTGAAAACAAACAAGGGTTCAGAAAGCGATAATAAAAAAGGATAGGTGCAGAGACTCAATGGAAGCTGTTCTAACAAATGGAGTTGGCTGCAGTGCGTTAGTAAGTAAAGGAATCACTTCAGAAAGGATGAAGAATAAACGTATATACGTATACGTACTGAAATACTATCTTCAAATGATTAATGACAACACAAATCCGTATTTCTTTTAATTTTCATGAAAAATTAAAGAATTGTTGTGAATCAATTATAAGTTGAAAAAAGAATCAAATATTCATTGATCAAATCATTTACTCCATCAAAATCTGATAGATCTTTTGAAGAATTGATTAATCGGACGAGAATAAAGATAGAGTCCCGCTATCTTTCTCGTTCATTCTAATTCTACAAACGTATCTGAGCGAAAATTTTTTTCTTATCACAAGCCTTGTGATATAGGTGAAACACGTACAAATGAACATCTTTGAGAAAGGAATTCCAATGTTAAATTTGAATAATTAATAATTCATTTTATTACTCGTACTGTACTGAAACTTACAAAGTCTTTTTTTGAAGATACAAGAAATTCCACCAGGGCCTAGATAAGACTTTCCAACTCCCCTTTCGTCTTTTTAATTGATTTTTTTATTC---------TTCTACAATCAAATATAACAAAAAATAAATAATATAACAAAAAATAAATGGAAACCTTTC------------TTTTTTATTTAAAATGTAAAATTAAATAATT-AAAAAAAAAGATTAAGAAAAACATATACATATATAAAAAAAATTACTACATAATGATAATGAAAATAACGAAAGTATGAATATGTTAAAATAAAGAAAAAAAAGACTTATCTTAATCTTAAGTAAAAGACTAATAAATAATAATTTATTATTAAAATAAAGGAGCAATATCAAACTTCTTGCTAAAACAGGAAGTTTGGTATTGCTCCTTATATTTTAATTTTCAAAAAC
>A._thailandicus_voucher_PBM05204
GACCCGCGAACATGTTACAACACTCGGGGGGCGAGGGGTGCCATGCGCCTTGAT-CCCCCCATGCCGAGTGCGTGTGGCTTTGGCCCGCGTCCCCGGTAACTAACCAACCCCGGCGCGGAATGCGTCAAGGAAACATAAAGAAACGAGCTTCTACTGCGGCCCCAGATTTGGTGCTTGCTGCAGCAGATGTGTTGTGTTTCGTTTAAGTCTAACAACGACTCTCGGCAACGGATATCTCGGCTCTCGCATCGATGAAGAACGTAGCGAAATGCGATACTTGGTGTGAATTGCAGAATCCCGTGAACCATCGAGTCTTTGAACGCAAGTTGCGCCCGAAGCCATCCGGCCAAGGGCACGTCTGCCTGGGCGTCACACACCGTTGCCCCCCTAAATCCCTATGACACTATCCAATATGGTGCATAGGGACCACGAGTGGCGGATAATGGCCTCCCGTGGGCCACGGCTCGCGGTTGGTCTAAATATGAGTCCTCGGTCACGGTTTCTGTGGCGATAGGTGGTTGTCGATCGTTCGGTGCCCCGCCACGTTCTCCGGACAAAAGCATCGAGAGACTTGACAAACTTGACCCCAATGCGCCCCATGTATTGTTCCTCCTTGCAGCCCCGTGGTTCCAAGGTGGACGTCGAAGCAGTTGCTGTGGCCCTGAAGCAATCCTTTCGAGGCGGCTTTCTTGGTCCATGGGTCTCTGTTTGTGCTCTCGGATGCGGAATACTATGCGGACAAAGGGCCTTTGGCCTTTGGTTGCTCCGAATCTAGTCCCTCGACACGAACGACTGTCGTTACCTTATTGGCCGTTGGGTTCATTTGGTGCGAAAACCCTGGAATTAAAAATGGGTAATCCTGAGCCAAATCCGGTTTTCTGAAAACAAACAAGGGTTCAGAAAGCGATAATAAAAAAGGATAGGTGCAGAGACTCAATGGAAGCTGTTCTAACAAATGGAGTTGGCTGCAGTGCGTTAGTAAGTAAAGGAATCACTTCAGAAAGGATGAAGAATAAACGTATATACGTATACGTACTGAAATACTATCTTCAAATGATTAATGACAACACAAATCCGTATTTCTTTTAATTTTCATGAAAAATTAAAGAATTGTTGTGAATCAATTATAAGTTGAAAAAAGAATCAAATATTCATTGATCAAATCATTTACTCCATCAAAATCTGATAGATCTTTTGAAGAATTGATTAATCGGACGAGAATAAAGATAGAGTCCCGCTATCTTTCTCGTTCATTCTAATTCTACAAACGTATCTGAGCGAAAATTTTTTTCTTATCACAAGCCTTGTGATATAGGTGAAACACGTACAAATGAACATCTTTGAGAAAGGAATTCCAATGTTAAATTTGAATAATTAATAATTCATTTTATTACTCGTACTGTACTGAAACTTACAAAGTCTTTTTTTGAAGATACAAGAAATTCCACCAGGGCCTAGATAAGACTTTCCAACTCCCCTTTCGTCTTTTTAATTGATTTTTTTATTC---------TTCTACAATCAAATATAACAAAAAATAAATAATATAACAAAAAATAAATGGAAACCTTTC------------TTTTTTATTTAAAATGTAAAATTAAATAATT-AAAAAAAAAGATTAAGAAAAACATATACATATATAAAAAAAATTACTACATAATGATAATGAAAATAACGAAAGTATGAATATGTTAAAATAAAGAAAAAAAAGACTTATCTTAATCTTAAGTAAAAGACTAATAAATAATAATTTATTATTAAAATAAAGGAGCAATATCAAACTTCTTGCTAAAACAGGAAGTTTGGTATTGCTCCTTATATTTTAATTTTCAAAAAC
>A._thailandicus_voucher_PBM05205
GACCCGCGAACATGTTACAACACTCGGGGGGCGAGGGGTGCCATGCGCCTTGAT-CCCCCCATGCCGAGTGCGTGTGGCTTTGGCCCGCGTCCCCGGTAACTAACCAACCCCGGCGCGGAATGCGTCAAGGAAACATAAAGAAACGAGCTTCTACTGCGGCCCCAGATTTGGTGCTTGCTGCAGCAGATGTGTTGTGTTTCGTTTAAGTCTAACAACGACTCTCGGCAACGGATATCTCGGCTCTCGCATCGATGAAGAACGTAGCGAAATGCGATACTTGGTGTGAATTGCAGAATCCCGTGAACCATCGAGTCTTTGAACGCAAGTTGCGCCCGAAGCCATCCGGCCAAGGGCACGTCTGCCTGGGCGTCACACACCGTTGCCCCCCTAAATCCCTATGACACTATCCAATATGGTGCATAGGGACCACGAGTGGCGGATAATGGCCTCCCGTGGGCCACGGCTCGCGGTTGGTCTAAATATGAGTCCTCGGTCACGGTTTCTGTGGCGATAGGTGGTTGTCGATCGTTCGGTGCCCCGCCACGTTCTCCGGACAAAAGCATCGAGAGACTTGACAAACTTGACCCCAATGCGCCCCATGTATTGTTCCTCCTTGCAGCCCCGTGGTTCCAAGGTGGACGTCGAAGCAGTTGCTGTGGCCCTGAAGCAATCCTTTCGAGGCGGCTTTCTTGGTCCATGGGTCTCTGTTTGTGCTCTCGGATGCGGAATACTATGCGGACAAAGGGCCTTTGGCCTTTGGTTGCTCCGAATCTAGTCCCTCGACACGAACGACTGTCGTTACCTTATTGGCCGTTGGGTTCATTTGGTGCGAAAACCCTGGAATTAAAAATGGGTAATCCTGAGCCAAATCCAGTTTTCTGAAAACAAACAAGGGTTCAGAAAGCGATAATAAAAAAGGATAGGTGCAGAGACTCAATGGAAGCTGTTCTAACAAATGGAGTTGGCTGCAGTGCGTTAGTAAGTAAAGGAATCACTTCAGAAAGGATGAAGAATAAACGTATATACGTATACGTACTGAAATACTATCTTCAAATGATTAATGACAACACAAATCCGTATTTATTTTAATTTTCATGAAAAATTAAAGAATTGTTGTGAATCAATTATAAGTTGAAAAAAGAATCAAATATTCATTGATCAAATCATTTACTCCATCAAAATCTGATAGATCTTTTGAAGAATTGATTAATCGGACGAGAATAAAGATAGAGTCCCGCTATCTTTCTAGTTCATTCTAATTCTACAAACGTATCTGAGCGAAAATTTTTTTCTTATCACAAGCCTTGTGATATAGGTGAAACACGTACAAATGAACATCTTTGAGAAAGGAATCCCAATGTTAAATTTGAATAATTAATAATTCATTTTATTACTCGTACTGTACTGAAACTTACAAAGTCTTTTTTTGAAGATACAAGAAATTCCACCAGGGCCTAGATAAGACTTTCCAACTCCCCTTTCGTCTTTTTAATTGATTTTTTTATTC---------TTCTACAATCAAATATAACAAAAAATAAATAATATAACAAAAAATAAACGGAAACCTTTC------------TTTTTTATTTAAAATGTAAAATTAAATAATAAAAAAAAAAAGATTAAGAAAAACATATACATATATAAAAAAAATTACTACATAATGATAATGAAAATAACGAAAGTATGAATATGTTAAAATAAAGAAAAAAAAGACTTATCTTAATCTTAAGTAAAAGACTAATAAATAATAATTTATTATGAAAATAAAGGAGCAATATCAAACTTCTTGATAGAACAGGAAGTTTGGTATTGCTCCTTATATTTTCATTTTCAAAAAC
>A._lacucha_voucher_PBM05206
GACCCGCGAACACGTTACAACACTTGGGGGGCGAGGGGTGCCATGCGCCTTGAT-TCCCCCATGCCGAGTGCGTGTGGCTTTGGCACGCGTCCCCGGCAACTAACCAACCCCGGCGCGGAATGCGTCAAGGAAACATAAAGAAACGAGCTTCTACTGCGGCCCCAGATTTGGTGCTTGCTGCAGCAGATGTGTTGTGTTTCGTTTAAGTCTAACAACGACTCTCGGCAACGGATATCTCGGCTCTCGCATCGATGAAGAACGTAGCGAAATGCGATACTTGGTGTGAATTGCAGAATCCCGTGAACCATCGAGTCTTTGAACGCAAGTTGCGCCCGAAGCCATCCGGCCAAGGGCACGTCTGCCTGGGCGTCACACACCGTTGCCCCCCTAAATCCCTCTGACACTATCCAATATGGTGCATAGGGACCACGAGTGGCGGATAATGGCCTCCCGTGTGCCACGGCTCGCGGTTGGTCTAAATTTGAGTCCTCGGTCACGGTTTTAGTGGCGATAGGTGGTTGTCGATCATTCGGTGCCCCGCCACGTGCTCCGGACAAA-GCATCGAGAGACTTGACAAACTTGACCCCAATGCGCCCCATGTATTATTCCTCCTTGCAGCCCCGTGGTTCCAAGGTGGACGTCGAAGCAGTTGCTGTGGCCCTGAAACAATCCTTTCGAGGCGGCTTTCTTGGTCCATGGTTCTCTGTTTGTGCTCTCGGATGCGGAATACTATACGGACAAAGGGCCTTTGGCCTTTGGTTGCTCCGAATCTAGTCCCTCGACACGAACGACTATCGTTACCTTATCGGCCGTTGGGTTCATTTGGTGCGAAAACCCTGGAATTAAAAATGGGTAATCCTGAGCCAAATCCGGTTTTCTGAAAACAAACAAGGGTTCAGAAAGCGATAATAAAAAAGGATAGGTGCAGAGACTCAATGGAAGCTGTTCTAACAAATGGAGTTGGCTGCAGTGCGTTAGTAAGTAAAGGAATCACTTCAGAAAGGATGAAGAATAAACGTATATACGTATACGTACTGAAATACTATCTTCAAATGATTAATGACAACACAAATCCGTATTTCTTTTAATTTTCATGAAAAATTAAAGAATTGTTGTGAATCAATTATAAGTTGAAAAAAGAATCAAATATTCATTGATCAAATCATTTACTCCATCAAAATCTGATAGATCTTTTGAAGAATTGATTAATCGGACGAGAATAAAGATAGAGTCCCGCTATCTTTCTCGTTCATTCTAATTCTACAAACGTATCTGAGCGAAAATTTTTTTCTTATCACAAGCCTTGTGATATAGGTGAAACACGTACAAATGAACATCTTTGAGAAAGGAATCCCAATGTTAAATTTGAATAATTAATAATTCATTTTATTACTCGTACTGTACTGAAACTTACAAAGTCTTTTTTTGAAGATACAAGAAATTCCACCAGGGCCTAGATAAGACTTTCCAACTCCCCTTTCGTCTTTTTAATTGATTTTTTTATTC---------TTCTACAATCAAATATAACAAAAAATAAATAATATAACAAAAAATAAACGGAAACCTTTC------------TTTTTTATTTAAAATGTAAAATTAAATAATT-AAAAAAAAAGATTAAGAAAAACATATACATATATAAAAAAAATTACTACATAATGATAATGAAAATAACGAAAGTATGAATATGTTAAAATAAAGAAAAAAAAGACTT------ATTTTAAGTAAAAGACTAATAAATAATAATTTATTATGAAAATAAAGGAGCAATATCAAACTTCTTGATAGAACAGGAAGTTTGGTATTGCTCCTTATATTTTCATTTTCAAAAAC
>A._lacucha_voucher_PBM05207
GACCCGCGAACACGTTACAACACTTGGGGGGCGAGGGGTGCCATGCGCCTTGAT-TCCCCCATGCCGAGTGCGTGTGGCTTTGGCACGCGTCCCCGGCAACTAACCAACCCCGGCGCGGAATGCGTCAAGGAAACATAAAGAAACGAGCTTCTACTGCGGCCCCAGATTTGGTGCTTGCTGCAGCAGATGTGTTGTGTTTCGTTTAAGTCTAACAACGACTCTCGGCAACGGATATCTCGGCTCTCGCATCGATGAAGAACGTAGCGAAATGCGATACTTGGTGTGAATTGCAGAATCCCGTGAACCATCGAGTCTTTGAACGCAAGTTGCGCCCGAAGCCATCCGGCCAAGGGCACGTCTGCCTGGGCGTCACACACCGTTGCCCCCCTAAATCCCTCTGACACTATCCAATATGGTGCATAGGGACCACGAGTGGCGGATAATGGCCTCCCGTGTGCCACGGCTCGCGGTTGGTCTAAATTTGAGTCCTCGGTCACGGTTTTAGTGGCGATAGGTGGTTGTCGATCATTCGGTGCCCCGCCACGTGCTCCGGACAAA-GCATCGAGAGACTTGACAAACTTGACCCCAATGCGCCCCATGTATTATTCCTCCTTGCAGCCCCGTGGTTCCAAGGTGGACGTCGAAGCAGTTGCTGTGGCCCTGAAACAATCCTTTCGAGGCGGCTTTCTTGGTCCATGGTTCTCTGTTTGTGCTCTCGGATGCGGAATACTATACGGACAAAGGGCCTTTGGCCTTTGGTTGCTCCGAATCTAGTCCCTCGACACGAACGACTATCGTTACCTTATCGGCCGTTGGGTTCATTTGGTGCGAAAACCCTGGAATTAAAAATGGGTAATCCTGAGCCAAATCCGGTTTTCTGAAAACAAACAAGGGTTCAGAAAGCGATAATAAAAAAGGATAGGTGCAGAGACTCAATGGAAGCTGTTCTAACAAATGGAGTTGGCTGCAGTGCGTTAGTAAGTAAAGGAATCACTTCAGAAAGGATGAAGAATAAACGTATATACGTATACGTACTGAAATACTATCTTCAAATGATTAATGACAACACAAATCCGTATTTCTTTTAATTTTCATGAAAAATTAAAGAATTGTTGTGAATCAATTATAAGTTGAAAAAAGAATCAAATATTCATTGATCAAATCATTTACTCCATCAAAATCTGATAGATCTTTTGAAGAATTGATTAATCGGACGAGAATAAAGATAGAGTCCCGCTATCTTTCTCGTTCATTCTAATTCTACAAACGTATCTGAGCGAAAATTTTTTTCTTATCACAAGCCTTGTGATATAGGTGAAACACGTACAAATGAACATCTTTGAGAAAGGAATCCCAATGTTAAATTTGAATAATTAATAATTCATTTTATTACTCGTACTGTACTGAAACTTACAAAGTCTTTTTTTGAAGATACAAGAAATTCCACCAGGGCCTAGATAAGACTTTCCAACTCCCCTTTCGTCTTTTTAATTGATTTTTTTATTC---------TTCTACAATCAAATATAACAAAAAATAAATAATATAACAAAAAATAAACGGAAACCTTTC------------TTTTTTATTTAAAATGTAAAATTAAATAATT-AAAAAAAAAGATTAAGAAAAACATATACATATATAAAAAAAATTACTACATAATGATAATGAAAATAACGAAAGTATGAATATGTTAAAATAAAGAAAAAAAAGACTT------ATTTTAAGTAAAAGACTAATAAATAATAATTTATTATGAAAATAAAGGAGCAATATCAAACTTCTTGATAGAACAGGAAGTTTGGTATTGCTCCTTATATTTTCATTTTCAAAAAC
>A._thailandicus_voucher_PBM05208
GACCCGCGAACATGTTACAACACTCGGGGGGCGAGGGGTGCCATGCGCCTTGAT-CCCCCCATGCCGAGTGCGTGTGGCTTTGGCCCGCGTCCCCGGTAACTAACCAACCCCGGCGCGGAATGCGTCAAGGAAACATAAAGAAACGAGCTTCTACTGCGGCCCCAGATTTGGTGCTTGCTGCAGCAGATGTGTTGTGTTTCGTTTAAGTCTAACAACGACTCTCGGCAACGGATATCTCGGCTCTCGCATCGATGAAGAACGTAGCGAAATGCGATACTTGGTGTGAATTGCAGAATCCCGTGAACCATCGAGTCTTTGAACGCAAGTTGCGCCCGAAGCCATCCGGCCAAGGGCACGTCTGCCTGGGCGTCACACACCGTTGCCCCCCTAAATCCCTATGACACTATCCAATATGGTGCATAGGGACCACGAGTGGCGGATAATGGCCTCCCGTGGGCCACGGCTCGCGGTTGGTCTAAATATGAGTCCTCGGTCACGGTTTCTGTGGCGATAGGTGGTTGTCGATCGTTCGGTGCCCCGCCACGTTCTCCGGACAAAAGCATCGAGAGACTTGACAAACTTGACCCCAATGCGCCCCATGTATTGTTCCTCCTTGCAGCCCCGTGGTTCCAAGGTGGACGTCGAAGCAGTTGCTGTGGCCCTGAAGCAATCCTTTCGAGGCGGCTTTCTTGGTCCATGGGTCTCTGTTTGTGCTCTCGGATGCGGAATACTATGCGGACAAAGGGCCTTTGGCCTTTGGTTGCTCCGAATCTAGTCCCTCGACACGAACGACTGTCGTTACCTTATTGGCCGTTGGGTTCATTTGGTGCGAAAACCCTGGAATTAAAAATGGGTAATCCTGAGCCAAATCCGGTTTTCTGAAAACAAACAAGGGTTCAGAAAGCGATAATAAAAAAGGATAGGTGCAGAGACTCAATGGAAGCTGTTCTAACAAATGGAGTTGGCTGCAGTGCGTTAGTAAGTAAAGGAATCACTTCAGAAAGGATGAAGAATAAACGTATATACGTATACGTACTGAAATACTATCTTCAAATGATTAATGACAACACAAATCCGTATTTCTTTTAATTTTCATGAAAAATTAAAGAATTGTTGTGAATCAATTATAAGTTGAAAAAAGAATCAAATATTCATTGATCAAATCATTTACTCCATCAAAATCTGATAGATCTTTTGAAGAATTGATTAATCGGACGAGAATAAAGATAGAGTCCCGCTATCTTTCTCGTTCATTCTAATTCTACAAACGTATCTGAGCGAAAATTTTTTTCTTATCACAAGCCTTGTGATATAGGTGAAACACGTACAAATGAACATCTTTGAGAAAGGAATCCCAATGTTAAATTTGAATAATTAATAATTCATTTTATTACTCGTACTGTACTGAAACTTACAAAGTCTTTTTTTGAAGATACAAGAAATTCCACCAGGGCCTAGATAAGACTTTCCAACTCCCCTTTCGTCTTTTTAATTGATTTTTTTATTC---------TTCTACAATCAAATATAACAAAAAATAAATAATATAACAAAAAATAAATGGAAACCTTTC------------TTTTTTATTTAAAATGTAAAATTAAATAATTAAAAAAAAAAGATTAAGAAAAACATATACATATATAAAAAAAATTACTACATAATTATAATGAAAATAACGAAAGTATGAATATGTTAAAATAAAGAAAAAAAAGACTTATCTTAATCTTAAGTAAAAGACTAATAAATAATAATTTATTATGAAAATAAAGGAGCAATATCAAACTTCTTGATAGAACAGGAAGTTTGGTATTGCTCCTTAGATTTTCATTTTCAAAAAC
>A._thailandicus_voucher_PBM05209
GACCCGCGACCATGTTACAACACTCGGGGGTCAAGGGGTCCCATGCCCCTGGTT-CCCCCCATGCCGAGTGCGTGTGGCTTTGGCCCGCGTCCCCGGCAACTAACCAACCCCGGCGCGGAATGCGTCAAGGAAACATAAAGAAACGAGCTTCTACTGCGGCCCCAGATTTGGTGCTTGCTGCAGCAGATGTGTTGTGTTTCGTTTAAGTCTAACAACGACTCTCGGCAACGGATATCTCGGCTCTCGCATCGATGAAGAACGTAGCGAAATGCGATACTTGGTGTGAATTGCAGAATCCCGTGAACCATCGAGTCTTTGAACGCAAGTTGCGCCCGAAGCCATCCGGCCAAGGGCACGTCTGCCTGGGCGTCACACACCGTTGCCCCCCTAAATCCCTATGACACTATCCCATATGGTGCATAGGGACCACGAGTGGCGGATAATGGCCTCCCGTGGGCCACGGCTCGCGGTTGGTCTAAATATGAGTCCTCGGTCACGGTTTCTGTGGCGATAGGTGGTTGTCGATCATTCGGTGCCCCGCCACGTTCTCCGGACAAAAGCATCGAGAGACTCGACAAACTTGACCCCAATGCGCCCCATGTATTGTTTCTCCTTGCAGCCCCGGGGTTTCCAGGGGGAAGTTGAAGCCGGTGCTGGGGCCCTGAAGCCATCCTTTTGAGGCGGGTTTCTTGGTCCATGGGTCTCTGTTTGTGCTCTCGGATGCGGAATACTATGCGGACAAAGGGCCTTTGGCCTTTGGTTGCTCCGAATCTAGTCCCTCGACACGAACGACTATCGTTACCTTATTGGCCGTTGGGTTCATTTGGTGCGAAAACCCTGGAATTAAAAATGGGTAATCCTGAGCCAAATCCGGTTTTCTGAAAACAAACAAGGGTTCAGAAAGCGATAATAAAAAAGGATAGGTGCAGAGACTCAATGGAAGCTGTTCTAACAAATGGAGTTGGCTGCAGTGCGTTAGTAAGTAAAGGAATCACTTCAGAAAGGATGAAGAATAAACGTATATACGTATACGTACTGAAATACTATCTTCAAATGATTAATGACAACACAAATCCGTATTTCTTTTAATTTTCATGAAAAATTAAAGAATTGTTGTGAATCAATTATAAGTTGAAAAAAGAATCAAATATTCATTGATCAAATCATTTACTCCATCAAAATCTGATAGATCTTTTGAAGAATTGATTAATCGGACGAGAATAAAGATAGAGTCCCGCTATCTTTCTCGTTCATTCTAATTCTACAAACGTATCTGAGCGAAAATTTTTTTCTTATCACAAGCCTTGTGATATAGGTGAAACACGTACAAATGAACATCTTTGAGAAAGGAATCCCAATGTTAAATTTGAATAATTAATAATTCATTTTATTACTCGTACTGTACTGAAACTTACAAAGTCTTTTTTTGAAGATACAAGAAATTCCACCAGGGCCTAGATAAGACTTTCCAACTCCCCTTTCGTCTTTTTAATTGATTTTTTTATTC---------TTCTACAATCAAATATAACAAAAAATAAATAATATAACAAAAAATAAATGGAAACCTTTC------------TTTTTTATTTAAAATGTAAAATTAAATAATTAAAAAAAAAAGATTAAGAAAAACATATACATATATAAAAAAAATTACTACATAATTATAATGAAAATAACGAAAGTATGAATATGTTAAAATAAAGAAAAAAAAGACTTATCTTAATCTTAAGTAAAAGACTAATAAATAATAATTTATTATGAAAATAAAGGAGCAATATCAAACTTCTTGATAGAACAGGAAGTTTGGTATTGCTCCTTAGATTTTCATTTTCAAAAAC
>A._thailandicus_voucher_PBM05210
GGCCCCCGAACCCGTTACAACCCCTGGGGGTTGAGGGGTTCCATGCGCCTTGAT-CCCCCCATGCCGAGTGCGTGTGGCTTTGGCCCGCGTCCCCGGCAATTAACCAACCCCGGCGCGGAATGCGTCAAGGAAACATAAAGAAACAAGCTTCTGCTGCGGCCCCGGATTTGGTGCTTGCTGCAGCAGATGCGTTGTGTTTCGTTTAAGTCTAACAACGACTCTCGGCAACGGATATCTCGGCTCTCGCATCGATGAAGAACGTAGCGAAATGCGATACTTGGTGTGAATTGCAGAATCCCGTGAACCATCGAGTCTTTGAACGCAAGTTGCGCCCGAAGCCATCCGGCCAAGGGCACGTCTGCCTGGGCGTCACACACCGTTGCCCCCCTAAATCCCTCTGACACTATCACATATGGTGCATAGGGACCACGAGTGGCGGATAATGGCCTCCCGTGGGCCACGTCTCGCGGTTGGTCTAAATCTGAGTCCTCGGTCACGGTTTCTGTGGCGATAGGTGGTTGTCGATCATTCGGTGCCCCGCCACATGCTCCGGACAAAAGCATCGAGAGACTCGACAAACTTGACCCCAATGCGCCCCATGTATTGTTCCTCCTTGCAGCCCCGTGGTTCCAAGGTGGACGTTGAAGCAGTTGCTGTGGCCCTGAAGCAATCCTTTTGAGGCGGCTTTCTTGGTCCATGGTTCTCTGTTTGTGCTCTCGGATGCGGAATACTATGCGGACAAAGGGCCTTTGGCCTTTGGTTGCTCCGAATCTAGTCCCTCGACACGAACGACTATCGTTACCTTATTGGCCGTCGGGTTCATTTGGTGCGAAAACCCTGGAATTAAAAATGGGTAATCCTGAGCCAAATCCGGTTTTCTGAAAACAAACAAGGGTTCAGAAAGCGATAATAAAAAAGGATAGGTGCAGAGACTCAATGGAAGCTGTTCTAACAAATGGAGTTGGCTGCAGTGCGTTAGTAAGTAAAGGAATCACTTCAGAAAGGATGAAGAATAAACGTATATACGTATACGTACTGAAATACTATCTTCAAATGATTAATGACAACACAAATCCGTATTTCTTTTAATTTTCATGAAAAATTAAAGAATTGTTGTGAATCAATTATAAGTTGAAAAAAGAATCAAATATTCATTGATCAAATCATTTACTCCATCAAAATCTGATAGATCTTTTGAAGAATTGATTAATCGGACGAGAATAAAGATAGAGTCCCGCTATCTTTCTCGTTCATTCTAATTCTACAAACGTATCTGAGCGAAAATTTTTTTCTTATCACAAGCCTTGTGATATAGGTGAAACACGTACAAATGAACATCTTTGAGAAAGGAATCCCAATGTTAAATTTGAATAATTAATAATTCATTTTATTACTCGTACTGTACTGAAACTTACAAAGTCTTTTTTTGAAGATACAAGAAATTCCACCAGGGCCTAGATAAGACTTTCCAACTCCCCTTTCGTCTTTTTAATTGATTTTTTTATTC---------TTCTACAATCAAATATAACAAAAAATAAATAATATAACAAAAAATAAATGGAAACCTTTC------------TTTTTTATTTAAAATGTAAAATTAAATAATTAAAAAAAAAAGATTAAGAAAAACATATACATATATAAAAAAAATTACTACATAATTATAATGAAAATAACGAAAGTATGAATATGTTAAAATAAAGAAAAAAAAGACTTATCTTAATCTTAAGTAAAAGACTAATAAATAATAATTTATTATGAAAATAAAGGAGCAATATCAAACTTCTTGATAGAACAGGAAGTTTGGTATTGCTCCTTATATTTTCATTTTCAAAAAC
>A._thailandicus_voucher_PBM05211
GACCCGCGAACACGTTACAACACTTGGGGGTTGAGGGGTGCCATGCGCCTTGAT-CCCCCCATGCCGAGTGCGTGTGGCTTTGGCCCGCGTCCCCGGCAATTAACCAACCCCGGCGCGGAATGCGTCAAGGAAACATAAAGAAACAAGCTTCTGCTGCGGCCCCGGATTTGGTGCTTGCTGCAGCAGATGCGTTGTGTTTCGTTTAAGTCTAACAACGACTCTCGGCAACGGATATCTCGGCTCTCGCATCGATGAAGAACGTAGCGAAATGCGATACTTGGTGTGAATTGCAGAATCCCGTGAACCATCGAGTCTTTGAACGCAAGTTGCGCCCGAAGCCATCCGGCCAAGGGCACGTCTGCCTGGGCGTCACACACCGTTGCCCCCCTAAATCCCTCTGACACTATCACATATGGTGCATAGGGACCACGAGTGGCGGATAATGGCCTCCCGTGGGCCACGTCTCGCGGTTGGTCTAAATCTGAGTCCTCGGTCACGGTTTCTGTGGCGATAGGTGGTTGTCGATCATTCGGTGCCCCGCCACGTGCTCCGGACAAAAGCATCGAGAGACTCGACAAACTTGACCCCAATGCGCCCCATGTATTGTTCCTCCTTGCAGCCCCGTGGTTCCAAGGTGGACGTTGAAGCAGTTGCTGTGGCCCTGAAGCAATCCTTTTGAGGCGGCTTTCTTGGTCCATGGTTCTCTGTTTGTGCTCTCGGATGCGGAATACTATGCGGACAAAGGGCCTTTGGCCTTTGGTTGCTCCGAATCTAGTCCCTCGACACGAACGACTATCGTTACCTTATTGGCCGTCGGGTTCATTTGGTGCGAAAACCCTGGAATTAAAAATGGGTAATCCTGAGCCAAATCCGGTTTTCTGAAAACAAACAAGGGTTCAGAAAGCGATAATAAAAAAGGATAGGTGCAGAGACTCAATGGAAGCTGTTCTAACAAATGGAGTTGGCTGCAGTGCGTTAGTAAGTAAAGGAATCACTTCAGAAAGGATGAAGAATAAACGTATATACGTATACGTACTGAAATACTATCTTCAAATGATTAATGACAACACAAATCCGTATTTCTTTTAATTTTCATGAAAAATTAAAGAATTGTTGTGAATCAATTATAAGTTGAAAAAAGAATCAAATATTCATTGATCAAATCATTTACTCCATCAAAATCTGATAGATCTTTTGAAGAATTGATTAATCGGACGAGAATAAAGATAGAGTCCCGCTATCTTTCTCGTTCATTCTAATTCTACAAACGTATCTGAGCGAAAATTTTTTTCTTATCACAAGCCTTGTGATATAGGTGAAACACGTACAAATGAACATCTTTGAGAAAGGAATCCCAATGTTAAATTTGAATAATTAATAATTCATTTTATTACTCGTACTGTACTGAAACTTACAAAGTCTTTTTTTGAAGATACAAGAAATTCCACCAGGGCCTAGATAAGACTTTCCAACTCCCCTTTCGTCTTTTTAATTGATTTTTTTATTC---------TTCTACAATCAAATATAACAAAAAATAAATAATATAACAAAAAATAAATGGAAACCTTTC------------TTTTTTATTTAAAATGTAAAATTAAATAATTAAAAAAAAAAGATTAAGAAAAACATATACATATATAAAAAAAATTACTACATAATTATAATGAAAATAACGAAAGTATGAATATGTTAAAATAAAGAAAAAAAAGACTTATCTTAATCTTAAGTAAAAGACTAATAAATAATAATTTATTATGAAAATAAAGGAGCAATATCAAACTTCTTGATAGAACAGGAAGTTTGGTATTGCTCCTTATATTTTCATTTTCAAAAAC
>A._thailandicus_voucher_PBM05212
GCCCCGGAACCATGTTCCACCACTCGGGGGGGGGGGGGT-CCCTGGGCCCTGGTTCCCCCCATGCCGAGTGCGTGTGGCTTTGGCCCGCGTCCCCGGCAACTAACCAACCCCGGCGCGGAATGCGTCAAGGAAACATAAAGAAACGAGCTTCTGCTGCGGCCCCAGATTTGGTGCTTGCTGCAGCAGATGTGTTGTGTTTCGTTTAAGTCTAACAACGACTCTCGGCAACGGATATCTCGGCTCTCGCATCGATGAAGAACGTAGCGAAATGCGATACTTGGTGTGAATTGCAGAATCCCGTGAACCATCGAGTCTTTGAACGCAAGTTGCGCCCGAAGCCATCCGGCCAAGGGCACGTCTGCCTGGGCGTCACACACCGTTGCCCCCCTAAATCCCTATGACACTATCCCATATGGTGCATAGGGACCACGAGTGGCGGATAATGGCCTCCCGTGGGCCACGTCTCGCGGTTGGTCTAAATATGAGTCCTCGGTCACGGTTTCTGTGGCGATAGGTGGTTGTCGATCATTCGGTGCCCCGCCACGTTCTCCGGACAAAAGCATCGAGAGACTTGACAAACTTGACCCCAATGCGCCCCATGTATTGTTTCTCCTTGGCACCCCGGGGTTCCAAGGGGGAGTTGGAGCCAGTTG-TGGGGCCCCGAAACCATTCCTTTGAGGGGGGTTTCTTGGTCCATGGTTCTCTGTTTGTGCTCTCGGATGCGGAATACTATGCGGACAAAGGGCCTTTGGCCTTTGGTTGCTCCGAATCTAGTCCCTCGACACGAACGACTATCGTTACCTTATTGGCCGTTGGGTTCATTTGGTGCGAAAACCCTGGAATTAAAAATGGGTAATCCTGAGCCAAATCCGGTTTTCTGAAAACAAACAAGGGTTCAGAAAGCGATAATAAAAAAGGATAGGTGCAGAGACTCAATGGAAGCTGTTCTAACAAATGGAGTTGGCTGCAGTGCGTTAGTAAGTAAAGGAATCACTTCAGAAAGGATGAAGAATAAACGTATATACGTATACGTACTGAAATACTATCTTCAAATGATTAATGACAACACAAATCCGTATTTCTTTTAATTTTCATGAAAAATTAAAGAATTGTTGTGAATCAATTATAAGTTGAAAAAAGAATCAAATATTCATTGATCAAATCATTTACTCCATCAAAATCTGATAGATCTTTTGAAGAATTGATTAATCGGACGAGAATAAAGATAGAGTCCCGCTATCTTTCTCGTTCATTCTAATTCTACAAACGTATCTGAGCGAAAATTTTTTTCTTATCACAAGCCTTGTGATATAGGTGAAACACGTACAAATGAACATCTTTGAGAAAGGAATCCCAATGTTAAATTTGAATAATTAATAATTCATTTTATTACTCGTACTGTACTGAAACTTACAAAGTCTTTTTTTGAAGATACAAGAAATTCCACCAGGGCCTAGATAAGACTTTCCAACTCCCCTTTCGTCTTTTTAATTGATTTTTTTATTC---------TTCTACAATCAAATATAACAAAAAATAAATAATATAACAAAAAATAAATGGAAACCTTTC------------TTTTTTATTTAAAATGTAAAATTAAATAATTAAAAAAAAAAGATTAAGAAAAACATATACATATATAAAAAAAATTACTACATAATTATAATGAAAATAACGAAAGTATGAATATGTTAAAATAAAGAAAAAAAAGACTTATCTTAATCTTAAGTAAAAGACTAATAAATAATAATTTATTATGAAAATAAAGGAGCAATATCAAACTTCTTGATAGAACAGGAAGTTTGGTATTGCTCCTTATATTTTCATTTTCAAAAAC
>A._thailandicus_voucher_PBM05213
GACCGGGGACCATGTTACACCACTCGGGGAGCGAGGGGTCCCTTGC-CCCTGATTCCCCCCATGCCGAGTGCGTGTGGCTTTGGCCCGCGTCCCCGGCAATTAACCAACCCCGGCGCGGAATGCGTCAAGGAAACATAAAGAAACAAGCTTCTGCTGCGGCCCCAGATTTGGTGCTTGCTGCAGCAGATGCGTTGTGTTTCGTTTAAGTCTAACAACGACTCTCGGCAACGGATATCTCGGCTCTCGCATCGATGAAGAACGTAGCGAAATGCGATACTTGGTGTGAATTGCAGAATCCCGTGAACCATCGAGTCTTTGAACGCAAGTTGCGCCCGAAGCCATCCGGCCAAGGGCACGTCTGCCTGGGCGTCACACACCGTTGCCCCCCTAAATCCCTATGACACTATCCCATATGGTGCATAGGGACCACGAGTGGCGGATAATGGCCTCCCGTGGGCCACGTCTCGCGGTTGGTCTAAATATGAGTCCTCGGTCACGGTTTCTGTGGCGATAGGTGGTTGTCGATCATTCGGTGCCCCGCCACGTTCTCCGGACAAAAGCATCGAGAGACTCGACAAACTTGACCCCAATGCGCCCCATGTATTGTTCTCCTTGCCAGCCCCGTGGTTCCAAGGTGGACGTGGAACCAGTTGCTGTGGCCCTGAAGCAATCCTTTGGAGGCGGCTTTCTTGGTCCATGGTTCTCTGTTTGTGCTCTCGGATGCGGAATACTATGCGGACAAAGGGCCTTTGGCCTTTGGTTGCTCCGAATCTAGTCCCTCAACGC-AACGACTAT-GTTACCTTATTGGCCGGTGGGTTCCTTTGGTGCCAAAACCCTGGAATTAAAAATGGGTAATCCTGAGCCAAATCCGGTTTTCTGAAAACAAACAAGGGTTCAGAAAGCGATAATAAAAAAGGATAGGTGCAGAGACTCAATGGAAGCTGTTCTAACAAATGGAGTTGGCTGCAGTGCGTTAGTAAGTAAAGGAATCACTTCAGAAAGGATGAAGAATAAACGTATATACGTATACGTACTGAAATACTATCTTCAAATGATTAATGACAACACAAATCCGTATTTCTTTTAATTTTCATGAAAAATTAAAGAATTGTTGTGAATCAATTATAAGTTGAAAAAAGAATCAAATATTCATTGATCAAATCATTTACTCCATCAAAATCTGATAGATCTTTTGAAGAATTGATTAATCGGACGAGAATAAAGATAGAGTCCCGCTATCTTTCTCGTTCATTCTAATTCTACAAACGTATCTGAGCGAAAATTTTTTTCTTATCACAAGCCTTGTGATATAGGTGAAACACGTACAAATGAACATCTTTGAGAAAGGAATCCCAATGTTAAATTTGAATAATTAATAATTCATTTTATTACTCGTACTGTACTGAAACTTACAAAGTCTTTTTTTGAAGATACAAGAAATTCCACCAGGGCCTAGATAAGACTTTCCAACTCCCCTTTCGTCTTTTTAATTGATTTTTTTATTC---------TTCTACAATCAAATATAACAAAAAATAAATAATATAACAAAAAATAAATGGAAACCTTTC------------TTTTTTATTTAAAATGTAAAATTAAATAATTAAAAAAAAAAGATTAAGAAAAACATATACATATATAAAAAAAATTACTACATAATTATAATGAAAATAACGAAAGTATGAATATGTTAAAATAAAGAAAAAAAAGACTTATCTTAATCTTAAGTAAAAGACTAATAAATAATAATTTATTATGAAAATAAAGGAGCAATATCAAACTTCTTGATAGAACAGGAAGTTTGGTATTGCTCCTTATATTTTCATTTTCAAAAAC
>A._lacucha_voucher_PBM05214
GACCCGCGAACACGTTACAACACTTGGGGGGCGAGGGGTGCCATGCGCCTTGAT-TCCCCCATGCCGAGTGCGTGTGGCTTTGGCACGCGTCCCCGGCAACTAACCAACCCCGGCGCGGAATGCGTCAAGGAAACATAAAGAAACGAGCTTCTACTGCGGCCCCAGATTTGGTGCTTGCTGCAGCAGATGTGTTGTGTTTCGTTTAAGTCTAACAACGACTCTCGGCAACGGATATCTCGGCTCTCGCATCGATGAAGAACGTAGCGAAATGCGATACTTGGTGTGAATTGCAGAATCCCGTGAACCATCGAGTCTTTGAACGCAAGTTGCGCCCGAAGCCATCCGGCCAAGGGCACGTCTGCCTGGGCGTCACACACCGTTGCCCCCCTAAATCCCTCTGACACTATCCAATATGGTGCATAGGGACCACGAGTGGCGGATAATGGCCTCCCGTGTGCCACGGCTCGCGGTTGGTCTAAATTTGAGTCCTCGGTCACGGTTTCAGTGGCGATAGGTGGTTGTCGATCATTCGGTGCCCCGCCACGTGCTCCGGACAAA-GCATCGAGAGACTTGACAAACTTGACCCCAATGCGCCCCATGTATTGTTCCTCCTTGCAGCCCCGTGGTTCCAAGGTGGACGTCGAAGCAGTTGCTGTGGCCCTGAAGCAATCCTTTCGAGGCGGCTTTCTTGGTCCATGGTTCTCTGTTTGTGCTCTCGGATGCGGAATACTATACGGACAAAGGGCCTTTGGCCTTTGGTTGCTCCGAATCTAGTCCCTCGACACGAACGACTATCGTTACCTTATCGGCCGTTGGGTTCATTTGGTGCGAAAACCCTGGAATTAAAAATGGGTAATCCTGAGCCAAATCCGGTTTTCTGAAAACAAACAAGGGTTCAGAAAGCGATAATAAAAAAGGATAGGTGCAGAGACTCAATGGAAGCTGTTCTAACAAATGGAGTTGGCTGCAGTGCGTTAGTAAGTAAAGGAATCACTTCAGAAAGGATGAAGAATAAACGTATATACGTATACGTACTGAAATACTATCTTCAAATGATTAATGACAACACAAATCCGTATTTCTTTTAATTTTCATGAAAAATTAAAGAATTGTTGTGAATCAATTATAAGTTGAAAAAAGAATCAAATATTCATTGATCAAATCATTTACTCCATCAAAATCTGATAGATCTTTTGAAGAATTGATTAATCGGACGAGAATAAAGATAGAGTCCCGCTATCTTTCTCGTTCATTCTAATTCTACAAACGTATCTGAGCGAAAATTTTTTTCTTATCACAAGCCTTGTGATATAGGTGAAACACGTACAAATGAACATCTTTGAGAAAGGAATCCCAATGTTAAATTTGAATAATTAATAATTCATTTTATTACTCGTACTGTACTGAAACTTACAAAGTCTTTTTTTGAAGATACAAGAAATTCCACCAGGGCCTAGATAAGACTTTCCAACTCCCCTTTCGTCTTTTTAATTGATTTTTTTATTC---------TTCTACAATCAAATATAACAAAAAATAAATAATATAACAAAAAATAAACGGAAACCTTTC------------TTTTTTATTTAAAATGTAAAATTAAATAATT-AAAAAAAAAGATTAAGAAAAACATATACATATATAAAAAAAATTACTACATAATGATAATGAAAATAACGAAAGTATGAATATGTTAAAATAAAGAAAAAAAAGACTT------ATTTTAAGTAAAAGACTAATAAATAATAATTTATTATGAAAATAAAGGAGCAATATCAAACTTCTTGATAGAACAGGAAGTTTGGTATTGCTCCTTATATTTTCATTTTCAAAAAC
>A._lacucha_voucher_PBM05215
GACCCGCGAACACGTTACAACACTTGGGGGGCGAGGGGTGCCATGCGCCTTGAT-TCCCCCATGCCGAGTGCGTGTGGCTTTGGCACGCGTCCCCGGCAACTAACCAACCCCGGCGCGGAATGCGTCAAGGAAACATAAAGAAACGAGCTTCTACTGCGGCCCCAGATTTGGTGCTTGCTGCAGCAGATGTGTTGTGTTTCGTTTAAGTCTAACAACGACTCTCGGCAACGGATATCTCGGCTCTCGCATCGATGAAGAACGTAGCGAAATGCGATACTTGGTGTGAATTGCAGAATCCCGTGAACCATCGAGTCTTTGAACGCAAGTTGCGCCCGAAGCCATCCGGCCAAGGGCACGTCTGCCTGGGCGTCACACACCGTTGCCCCCCTAAATCCCTCTGACACTATCCAATATGGTGCATAGGGACCACGAGTGGCGGATAATGGCCTCCCGTGTGCCACGGCTCGCGGTTGGTCTAAATTTGAGTCCTCGGTCACGGTTTCAGTGGCGATAGGTGGTTGTCGATCATTCGGTGCCCCGCCACGTGCTCCGGACAAA-GCATCGAGAGACTTGACAAACTTGACCCCAATGCGCCCCATGTATTGTTCCTCCTTGCAGCCCCGTGGTTCCAAGGTGGACGTCGAAGCAGTTGCTGTGGCCCTGAAGCAATCCTTTCGAGGCGGCTTTCTTGGTCCATGGTTCTCTGTTTGTGCTCTCGGATGCGGAATACTATACGGACAAAGGGCCTTTGGCCTTTGGTTGCTCCGAATCTAGTCCCTCGACACGAACGACTATCGTTACCTTATCGGCCGTTGGGTTCATTTGGTGCGAAAACCCTGGAATTAAAAATGGGTAATCCTGAGCCAAATCCGGTTTTCTGAAAACAAACAAGGGTTCAGAAAGCGATAATAAAAAAGGATAGGTGCAGAGACTCAATGGAAGCTGTTCTAACAAATGGAGTTGGCTGCAGTGCGTTAGTAAGTAAAGGAATCACTTCAGAAAGGATGAAGAATAAACGTATATACGTATACGTACTGAAATACTATCTTCAAATGATTAATGACAACACAAATCCGTATTTCTTTTAATTTTCATGAAAAATTAAAGAATTGTTGTGAATCAATTATAAGTTGAAAAAAGAATCAAATATTCATTGATCAAATCATTTACTCCATCAAAATCTGATAGATCTTTTGAAGAATTGATTAATCGGACGAGAATAAAGATAGAGTCCCGCTATCTTTCTCGTTCATTCTAATTCTACAAACGTATCTGAGCGAAAATTTTTTTCTTATCACAAGCCTTGTGATATAGGTGAAACACGTACAAATGAACATCTTTGAGAAAGGAATCCCAATGTTAAATTTGAATAATTAATAATTCATTTTATTACTCGTACTGTACTGAAACTTACAAAGTCTTTTTTTGAAGATACAAGAAATTCCACCAGGGCCTAGATAAGACTTTCCAACTCCCCTTTCGTCTTTTTAATTGATTTTTTTATTC---------TTCTACAATCAAATATAACAAAAAATAAATAATATAACAAAAAATAAACGGAAACCTTTC------------TTTTTTATTTAAAATGTAAAATTAAATAATT-AAAAAAAAAGATTAAGAAAAACATATACATATATAAAAAAAATTACTACATAATGATAATGAAAATAACGAAAGTATGAATATGTTAAAATAAAGAAAAAAAAGACTT------ATTTTAAGTAAAAGACTAATAAATAATAATTTATTATGAAAATAAAGGAGCAATATCAAACTTCTTGATAGAACAGGAAGTTTGGTATTGCTCCTTATATTTTCATTTTCAAAAAC
>A._lacucha_voucher_PBM05216
GACCCGCGAACACGTTACAACACTTGGGGGGCGAGGGGTGCCATGCGCCTTGAT-TCCCCCATGCCGAGTGCGTGTGGCTTTGGCACGCGTCCCCGGCAACTAACCAACCCCGGCGCGGAATGCGTCAAGGAAACATAAAGAAACGAGCTTCTACTGCGGCCCCAGATTTGGTGCTTGCTGCAGCAGATGTGTTGTGTTTCGTTTAAGTCTAACAACGACTCTCGGCAACGGATATCTCGGCTCTCGCATCGATGAAGAACGTAGCGAAATGCGATACTTGGTGTGAATTGCAGAATCCCGTGAACCATCGAGTCTTTGAACGCAAGTTGCGCCCGAAGCCATCCGGCCAAGGGCACGTCTGCCTGGGCGTCACACACCGTTGCCCCCCTAAATCCCTATGACACTATCCAATATGGTGCATAGGGACCACGAGTGGCGGATAATGGCCTCCCGTGTGCCACGGCTCGCGGTTGGTCTAAATTTGAGTCCTCGGTCACGGTTTCAGTGGCGATAGGTGGTTGTCGATCATTCGGTGCCCCGCCACGTGCTCCGGACAAA-GCATCGAGAGACTTGACAAACTTGACCCCAATGCGCCCCATGTATTGTTCCTCCTTGCAGCCCCGTGGTTCCAAGGTGGACGTCGAAGCAGTTGCTGTGGCCCTGAAACAATCCTTTCGAGGCGGCTTTCTTGGTCCATGGTTCTCTGTTTGTGCTCTCGGATGCGGAATACTATACGGACAAAGGGCCTTTGGCCTTTGGTTGCTCCGAATCTAGTCCCTCGACACGAACGACTCTCGTTACCTTATCGGCCGTTGGGTTCATTTGGTGCGAAAACCCTGGAATTAAAAATGGGTAATCCTGAGCCAAATCCGGTTTTCTGAAAACAAACAAGGGTTCAGAAAGCGATAATAAAAAAGGATAGGTGCAGAGACTCAATGGAAGCTGTTCTAACAAATGGAGTTGGCTGCAGTGCGTTAGTAAGTAAAGGAATCACTTCAGAAAGGATGAAGAATAAACGTATATACGTATACGTACTGAAATACTATCTTCAAATGATTAATGACAACACAAATCCGTATTTCTTTTAATTTTCATGAAAAATTAAAGAATTGTTGTGAATCAATTATAAGTTGAAAAAAGAATCAAATATTCATTGATCAAATCATTTACTCCATCAAAATCTGATAGATCTTTTGAAGAATTGATTAATCGGACGAGAATAAAGATAGAGTCCCGCTATCTTTCTCGTTCATTCTAATTCTACAAACGTATCTGAGCGAAAATTTTTTTCTTATCACAAGCCTTGTGATATAGGTGAAACACGTACAAATGAACATCTTTGAGAAAGGAATCCCAATGTTAAATTTGAATAATTAATAATTCATTTTATTACTCGTACTGTACTGAAACTTACAAAGTCTTTTTTTGAAGATACAAGAAATTCCACCAGGGCCTAGATAAGACTTTCCAACTCCCCTTTCGTCTTTTTAATTGATTTTTTTATTC---------TTCTACAATCAAATATAACAAAAAATAAATAATATAACAAAAAATAAACGGAAACCTTTC------------TTTTTTATTTAAAATGTAAAATTAAATAATT-AAAAAAAAAGATTAAGAAAAACATATACATATATAAAAAAAATTACTACATAATGATAATGAAAATAACGAAAGTATGAATATGTTAAAATAAAGAAAAAAAAGACTT------ATTTTAAGTAAAAGACTAATAAATAATAATTTATTATGAAAATAAAGGAGCAATATCAAACTTCTTGATAGAACAGGAAGTTTGGTATTGCTCCTTATATTTTCATTTTCAAAAAC
>A._lacucha_voucher_PBM05217
GACCCGCGAACACGTTACAACACTTGGGGGGCGAGGGGTGCCATGCGCCTTGAT-TCCCCCATGCCGAGTGCGTGTGGCTTTGGCACGCGTCCCCGGCAACTAACCAACCCCGGCGCGGAATGCGTCAAGGAAACATAAAGAAACGAGCTTCTACTGCGGCCCCAGATTTGGTGCTTGCTGCAGCAGATGTGTTGTGTTTCGTTTAAGTCTAACAACGACTCTCGGCAACGGATATCTCGGCTCTCGCATCGATGAAGAACGTAGCGAAATGCGATACTTGGTGTGAATTGCAGAATCCCGTGAACCATCGAGTCTTTGAACGCAAGTTGCGCCCGAAGCCATCCGGCCAAGGGCACGTCTGCCTGGGCGTCACACACCGTTGCCCCCCTAAATCCCTCTGACACTATCCAATATGGTGCATAGGGACCACGAGTGGCGGATAATGGCCTCCCGTGTGCCACGGCTCGCGGTTGGTCTAAATTTGAGTCCTCGGTCACGGTTTCAGTGGCGATAGGTGGTTGTCGATCATTCGGTGCCCCGCCACGTGCTCCGGACAAA-GCATCGAGAGACTTGACAAACTTGACCCCAATGCGCCCCATGTATTGTTCCTCCTTGCAGCCCCGTGGTTCCAAGGTGGACGTCGAAGCAGTTGCTGTGGCCCTGAAGCAATCCTTTCGAGGCGGCTTTCTTGGTCCATGGTTCTCTGTTTGTGCTCTCGGATGCGGAATACTATACGGACAAAGGGCCTTTGGCCTTTGGTTGCTCCGAATCTAGTCCCTCGACACGAACGACTATCGTTACCTTATCGGCCGTTGGGTTCATTTGGTGCGAAAACCCTGGAATTAAAAATGGGTAATCCTGAGCCAAATCCGGTTTTCTGAAAACAAACAAGGGTTCAGAAAGCGATAATAAAAAAGGATAGGTGCAGAGACTCAATGGAAGCTGTTCTAACAAATGGAGTTGGCTGCAGTGCGTTAGTAAGTAAAGGAATCACTTCAGAAAGGATGAAGAATAAACGTATATACGTATACGTACTGAAATACTATCTTCAAATGATTAATGACAACACAAATCCGTATTTCTTTTAATTTTCATGAAAAATTAAAGAATTGTTGTGAATCAATTATAAGTTGAAAAAAGAATCAAATATTCATTGATCAAATCATTTACTCCATCAAAATCTGATAGATCTTTTGAAGAATTGATTAATCGGACGAGAATAAAGATAGAGTCCCGCTATCTTTCTCGTTCATTCTAATTCTACAAACGTATCTGAGCGAAAATTTTTTTCTTATCACAAGCCTTGTGATATAGGTGAAACACGTACAAATGAACATCTTTGAGAAAGGAATCCCAATGTTAAATTTGAATAATTAATAATTCATTTTATTACTCGTACTGTACTGAAACTTACAAAGTCTTTTTTTGAAGATACAAGAAATTCCACCAGGGCCTAGATAAGACTTTCCAACTCCCCTTTCGTCTTTTTAATTGATTTTTTTATTC---------TTCTACAATCAAATATAACAAAAAATAAATAATATAACAAAAAATAAACGGAAACCTTTC------------TTTTTTATTTAAAATGTAAAATTAAATAATT-AAAAAAAAAGATTAAGAAAAACATATACATATATAAAAAAAATTACTACATAATGATAATGAAAATAACGAAAGTATGAATATGTTAAAATAAAGAAAAAAAAGACTT------ATTTTAAGTAAAAGACTAATAAATAATAATTTATTATGAAAATAAAGGAGCAATATCAAACTTCTTGATAGAACAGGAAGTTTGGTATTGCTCCTTATATTTTCATTTTCAAAAAC
>A._lacucha_voucher_PBM05218
GACCCGCGAACACGTTACAACACTTGGGGGTTGAGGGGTGCCATGCGCCTTGAT-CCCCCCATGCCGAGTGCGTGTGGCTTTGGCCCGCGTCCCCGGCAATTAACCAACCCCGGCGCGGAATGCGTCAAGGAAACATAAAGAAACAAGCTTCTGCTGCGGCCCCGGATTTGGTGCTTGCTGCAGCAGATGCGTTGTGTTTCGTTTAAGTCTAACAACGACTCTCGGCAACGGATATCTCGGCTCTCGCATCGATGAAGAACGTAGCGAAATGCGATACTTGGTGTGAATTGCAGAATCCCGTGAACCATCGAGTCTTTGAACGCAAGTTGCGCCCGAAGCCATCCGGCCAAGGGCACGTCTGCCTGGGCGTCACACACCGTTGCCCCCCTAAATCCCTCTGACACTATCCCATATGGTGCATAGGGACCACGAGTGGCGGATAATGGCCTCCCGTGGGCCACGTCTCGCGGTTGGTCTAAATTTGAGTCCTCGGTCACGGTTTCTGTGGCGATAGGTGGTTGTCGATCATTCGGTGCCCCGCCACGTGCTCCGGACAAAAGCATCGAGAGACTCGACAAACTTGACCCCAATGCGCCCCATGTATTGTTCCTCCTTGCAGCCCCGTGGTTCCAAGGTGGACGTTGAAGCAGTTGCTGTGGCCCTGAAGCAATCCTTTTGAGGCGGCTTTCTTGGTCCATGGTTCTCTGTTTGTGCTCTCGGATGCGGAATACTATGCGGACAAAGGGCCTTTGGCCTTTGGTTGCTCCGAATCTAGTCCCTCGACACGAACGACTATCGTTACCTTATTGGCCGTCGGGTTCATTTGGTGCGAAAACCCTGGAATTAAAAATGGGTAATCCTGAGCCAAATCCAGTTTTCTGAAAACAAACAAGGGTTCAGAAAGCGATAATAAAAAAGGATAGGTGCAGAGACTCAATGGAAGCTGTTCTAACAAATGGAGTTGGCTGCAGTGCGTTAGTAAGTAAAGGAATCACTTCAGAAAGGATGAAGAATAAACGTATATACGTATACGTACTGAAATACTATCTTCAAATGATTAATGACAACACAAATCCGTATTTCTTTTAATTTTCATGAAAAATTAAAGAATTGTTGTGAATCAATTATAAGTTGAAAAAAGAATCAAATATTCATTGATCAAATCATTTACTCCATCAAAATCTGATAGATCTTTTGAAGAATTGATTAATCGGACGAGAATAAAGATAGAGTCCCGCTATCTTTCTCGTTCATTCTAATTCTACAAACGTATCTGAGCGAAAATTTTTTTCTTATCACAAGCCTTGTGATATAGGTGAAACACGTCCAAATGAACATCTTTGAGAAAGGAATCCCAATGTTAAATTTGAATAATTAATAATTCATTTTATTACTCGTACTGTACTGAAACTTACAAAGTCTTTTTTTGAAGATACAAGAAATTCCACCAGGGCCTAGATAAGACTTTCCAACTCCCCTTTCGTCTTTTTAATTGATTTTTTTATTC---------TTCTACAATCAAATATAACAAAAAATAAATAATATAACAAAAAATAAATGGAAACCTTTC------------TTTTTTATTTAAAATGTAAAATTAAATAATT-AAAAAAAAAGATTAAGAAAAACATATACATATATAAAAAAAATTACTACATAATGATAATGAAAATAACGAAAGTATGAATATGTTAAAATAAAGAAAAAAAAGACTTATCTTAATCTTAAGTAAAAGACTAATAAATAATAATTTATTATGAAAATAAAGGAGCAATATCAAACTTCTTGATAGAACAGGAAGTTTGGTATTGCTCCTTATATTTTCATTTTCAAAAAC
>A._thailandicus_voucher_PBM05219
GACCCGCGAACATGTTACAACACTCGGGGGGCGAGGGGTGCCATGCGCCTTGAT-CCCCCCATGCCGAGTGCGTGTGGCTTTGGCCCGCGTCCCCGGCAACTAACCAACCCCGGCGCGGAATGCGTCAAGGAAACATAAAGAAACGAGCTTCTACTGCGGCCCCAGATTTGGTGCTTGCTGCAGCAGATGTGTTGTGTTTCGTTTAAGTCTAACAACGACTCTCGGCAACGGATATCTCGGCTCTCGCATCGATGAAGAACGTAGCGAAATGCGATACTTGGTGTGAATTGCAGAATCCCGTGAACCATCGAGTCTTTGAACGCAAGTTGCGCCCGAAGCCATCCGGCCAAGGGCACGTCTGCCTGGGCGTCACACACCGTTGCCCCCCTAAATCCCTATGACACTATCCAATATGGTGCATAGGGACCACGAGTGGCGGATAATGGCCTCCCGTGGGCCACGGCTCGCGGTTGGTCTAAATATGAGTCCTCGGTCACGGTTTCTGTGGCGATAGGTGGTTGTCGATCGTTCGGTGCCCCGCCACGTTCTCCGGACAAAAGCATCGAGAGACTTGACAAACTTGACCCCAATGCGCCCCATGTATTGTTCCTCCTTGCAGCCCCGTGGTTCCAAGGTGGACGTCGAAGCAGTTGCTGTGGCCCTGAAGCAATCCTTTCGAGGCGGCTTTCTTGGTCCATGGGTCTCTGTTTGTGCTCTCGGATGCGGAATACTATGCGGACAAAGGGCCTTTGGCCTTTGGTTGCTCCGAATCTAGTCCCTCGACACGAACGACTATCGTTACCTTATTGGCCGTTGGGTTCATTTGGTGCGAAAACCCTGGAATTAAAAATGGGTAATCCTGAGCCAAATCCAGTTTTCTGAAAACAAACAAGGGTTCAGAAAGCGATAATAAAAAAGGATAGGTGCAGAGACTCAATGGAAGCTGTTCTAACAAATGGAGTTGGCTGCAGTGCGTTAGTAAGTAAAGGAATCACTTCAGAAAGGATGAAGAATAAACGTATATACGTATACGTACTGAAATACTATCTTCAAATGATTAATGACAACACAAATCCGTATTTCTTTTAATTTTCATGAAAAATTAAAGAATTGTTGTGAATCAATTATAAGTTGAAAAAAGAATCAAATATTCATTGATCAAATCATTTACTCCATCAAAATCTGATAGATCTTTTGAAGAATTGATTAATCGGACGAGAATAAAGATAGAGTCCCGCTATCTTTCTCGTTCATTCTAATTCTACAAACGTATCTGAGCGAAAATTTTTTTCTTATCACAAGCCTTGTGATATAGGTGAAACACGTACAAATGAACATCTTTGAGAAAGGAATCCCAATGTTAAATTTGAATAATTAATAATTCATTTTATTACTCGTACTGTACTGAAACTTACAAAGTCTTTTTTTGAAGATACAAGAAATTCCACCAGGGCCTAGATAAGACTTTCCAACTCCCCTTTCGTCTTTTTAATTGATTTTTTTATTC---------TTCTACAATCAAATATAACAAAAAATAAATAATATAACAAAAAATAAATGGAAACCTTTC------------TTTTTTATTTAAAATGTAAAATTAAATAATT-AAAAAAAAAGATTAAGAAAAACATATACATATATAAAAAAAATTACTACATAATGATAATGAAAATAACGAAAGTATGAATATGTTAAAATAAAGAAAAAAAAGACTTATCTTAATCTTAAGTAAAAGACTAATAAATAATAATTTATTATGAAAATAAAGGAGCAATATCAAACTTCTTGATAGAACAGGAAGTTTGGTATTGCTCCTTATATTTTCATTTTCAAAAAC
>A._thailandicus_voucher_PBM05220
GACCCGCGAACACGTTACAACACTTGGGGGTTGAGGGGTGCCATGCGCCTTGAT-CCCCCCATGCCGAGTGCGTGTGGCTTTGGCCCGCGTCCCCGGCAATTAACCAACCCCGGCGCGGAATGCGTCAAGGAAACATAAAGAAACAAGCTTCTGCTGCGGCCCCGGATTTGGTGCTTGCTGCAGCAGATGCGTTGTGTTTCGTTTAAGTCTAACAACGACTCTCGGCAACGGATATCTCGGCTCTCGCATCGATGAAGAACGTAGCGAAATGCGATACTTGGTGTGAATTGCAGAATCCCGTGAACCATCGAGTCTTTGAACGCAAGTTGCGCCCGAAGCCATCCGGCCAAGGGCACGTCTGCCTGGGCGTCACACACCGTTGCCCCCCTAAATCCCTCTGACACTATCACATATGGTGCATAGGGACCACGAGTGGCGGATAATGGCCTCCCGTGGGCCACGTCTCGCGGTTGGTCTAAATCTGAGTCCTCGGTCACGGTTTCTGTGGCGATAGGTGGTTGTCGATCATTCGGTGCCCCGCCACGTGCTCCGGACAAAAGCATCGAGAGACTCGACAAACTTGACCCCAATGCGCCCCATGTATTGTTCCTCCTTGCAGCCCCGTGGTTCCAAGGTGGACGTTGAAGCAGTTGCTGTGGCCCTGAAGCAATCCTTTTGAGGCGGCTTTCTTGGTCCATGGTTCTCTGTTTGTGCTCTCGGATGCGGAATACTATGCGGACAAAGGGCCTTTGGCCTTTGGTTGCTCCGAATCTAGTCCCTCGACACGAACGACTATCGTTACCTTATTGGCCGTCGGGTTCATTTGGTGCGAAAACCCTGGAATTAAAAATGGGTAATCCTGAGCCAAATCCAGTTTTCTGAAAACAAACAAGGGTTCAGAAAGCGATAATAAAAAAGGATAGGTGCAGAGACTCAATGGAAGCTGTTCTAACAAATGGAGTTGGCTGCAGTGCGTTAGTAAGTAAAGGAATCACTTCAGAAAGGATGAAGAATAAACGTATATACGTATACGTACTGAAATACTATCTTCAAATGATTAATGACAACACAAATCCGTATTTCTTTTAATTTTCATGAAAAATTAAAGAATTGTTGTGAATCAATTATAAGTTGAAAAAAGAATCAAATATTCATTGATCAAATCATTTACTCCATCAAAATCTGATAGATCTTTTGAAGAATTGATTAATCGGACGAGAATAAAGATAGAGTCCCGCTATCTTTCTCGTTCATTCTAATTCTACAAACGTATCTGAGCGAAAATTTTTTTCTTATCACAAGCCTTGTGATATAGGTGAAACACGTACAAATGAACATCTTTGAGAAAGGAATCCCAATGTTAAATTTGAATAATTAATAATTCATTTTATTACTCGTACTGTACTGAAACTTACAAAGTCTTTTTTTGAAGATACAAGAAATTCCACCAGGGCCTAGATAAGACTTTCCAACTCCCCTTTCGTCTTTTTAATTGATTTTTTTATTC---------TTCTACAATCAAATATAACAAAAAATAAATAATATAACAAAAAATAAATGGAAACCTTTC------------TTTTTTATTTAAAATGTAAAATTAAATAATT-AAAAAAAAAGATTAAGAAAAACATATACATATATAAAAAAAATTACTACATAATGATAATGAAAATAACGAAAGTATGAATATGTTAAAATAAAGAAAAAAAAGACTTATCTTAATCTTAAGTAAAAGACTAATAAATAATAATTTATTATGAAAATAAAGGAGCAATATCAAACTTCTTGATAGAACAGGAAGTTTGGTATTGCTCCTTATATTTTCATTTTCAAAAAC
>A._lacucha_voucher_PBM05221
GACCCGCGAACATGTTACAACACTCGGGGGGCGAGGGGTGCCTTGCGCCTTGAT-CCCCCCATGCCGAGTGCGTGTGGCTTTGGCCCGCGTCCCCGGCAACTAACCAACCCCGGCGCGGAATGCGTCAAGGAAACATAAAGAAACGAGCTTCTACTGCGGCCCCAGATTTGGTGCTTGCTGCAGCAGATGTGTTGTGTTTCGTTTAAGTCTAACAACGACTCTCGGCAACGGATATCTCGGCTCTCGCATCGATGAAGAACGTAGCGAAATGCGATACTTGGTGTGAATTGCAGAATCCCGTGAACCATCGAGTCTTTGAACGCAAGTTGCGCCCGAAGCCATCCGGCCAAGGGCACGTCTGCCTGGGCGTCACACACCGTTGCCCCCCTAAATCCCTATGACACTATCCAATATGGTGCATAGGGACCACGAGTGGCGGATAATGGCCTCCCGTGGGCCACGGCTCGCGGTTGGTCTAAATATGAGTCCTCGGTCACGGTTTCTGTGGCGATAGGTGGTTGTCGATCGTTCGGTGCCCCGCCACGTTCTCCGGACAAAAGCATCGAGAGACTTGACAAACTTGACCCCAATGCGCCCCATGTATTGTTCCTCCTTGTAGCCCCGTGGTTCCAAGGTGGACGTCGAAGCAGTTGCTGTGGCCCTGAAGCAATCCTTTCGAGGCGGCTTTCTTGGTCCATGGGTCTCTGTTTGTGCTCTCGGATGCGGAATACTATGCGGACAAAGGGCCTTTGGCCTTTGGTTGCTCCGAATCTAGTCCCTCGACACGAACGACTATCGTTACCTTATTGGCCGTTGGGTTCATTTGGTGCGAAAACCCTGGAATTAAAAATGGGTAATCCTGAGCCAAATCCGGTTTTCTGAAAACAAACAAGGGTTCAGAAAGCGATAATAAAAAAGGATAGGTGCAGAGACTCAATGGAAGCTGTTCTAACAAATGGAATTGGCTGCAGTGCGTTAGT----AAAGGAATCACTTCAGAAAGGATGAAGAATAAACGTATATACGTATACGTACTGAAATACTATCTTCAAATGATTAATGACAACACAAATCCGTATTTCTTTTAATTTTCATGAAAAATTAAAGAATTGTTGTGAATCAATTATAAGTTGAAAAAAGAATCAAATATTCATTGATCAAATCATTTACTCCATCAAAATCTGATAGATCTTTTGAAGAATTGATTAATCGGACGAGAATAAAGATAGAGTCCCGCTATCTTTCTCGTTCATTCTAATTCTACAAACGTATCTGAGCGAAAATTTTTTTCTTATCACAAGCCTTGTGATATAGGTGAAACACGTACAAATGAACATCTTTGAGAAAGGAATCCCAATGTTAAATTTGAATAATTAATAATTCATTTTATTACTCGTACTGTACTGAAACTTACAAAGTCTTTTTTTGAAGATCCAAGAAATTCCACCAGGGCCTGGATAAGACTTTCCAACTCCCCTTTCGTCTTTTTAATTGATTTTTTTATTC---------TTCTACAATCAAATATAACAAAAAATAAATAATATAACAAAAAATAAATGGAAACCTTTC------------TTTTTTATTTAAAATGTAAAATTTAATAATTAAAAAAAAAAGATTAAGAAAAACATATACATATATAAAAAAAATTACTACATAATGATAATGAAAATAACGAAAGTATGAATATGTTAAAATAAAGAAAAAAAAGACTT------ATCTTAAGTAAAAGACTAATAAATAATAATTTATTATGAAAATAAAGGAGCAATATCAAACTTCTTGATAGAACAGGAAGTTTGGTATTGCTCCTTATATTTTCATTTTCAAAAAC
>A._thailandicus_voucher_PBM05222
GACCCGCGAACATGTTACAACACTTGGGGGGCGAGGGGCCCCGTGCCCCTTGTT-CCCCCCACGCCGAGTGCGTGTGGCTTTGCCCCGCGTCCCCGGCAACTAACCAACCCCGGCGCGGAATGCGTCAAGGAAACATAAAGAAACGAGCTTCTGCTGCGGCCCCAGATTTGGTGCTTGCCGCAGCAGATGTGTTGTGTTTCGTTTAAGTCTAACAACGACTCTCGGCAACGGATATCTCGGCTCTCGCATCGATGAAGAACGTAGCGAAATGCGATACTTGGTGTGAATTGCAGAATCCCGTGAACCATCGAGTCTTTGAACGCAAGTTGCGCCCGAAGCCATCCGGCCAAGGGCACGTCTGCCTGGGCGTCACACACCGTTGCCCCCCTAAATCCCTCTGACACCATCCAATATGGTGCATGGGGACCACGAGTGGCGGACAATGGCCTCCCGTGGGCCACGGCTCGCGGTTGGTCTAAATTTGAGTCCTCGGTCACGGTTTCTGTGGCGATAGGTGGTTGTCGATCATTCGGTGCCCCGCCACGTGCTCCGGACAAAAGCATCGAGAGACTTGACAAACTTGACCCCAATGCGCCCCACGTATTGTTCCTCCTTTCAGCCCCGTGGTTCCAAGGTGGACGTCGAAGCAGTTTCTGTGGCCCTGAAGCAATCCTTTTGAGGCGGCTTTCTTGGTCCATGGTTCTCTGTTTGTGCTCTCGGATGCGGAATACTATGCGGACAAAGGGCCTTTGGCCTTTGGTTGCTCCGAATCTAGTCCCTCGACACGAACGACTATCGTTACCTTATTGGCCGTTGGGTTCATTTGGTGCGAAAACCCTGGAATTAAAAATGGGTAATCCTGAGCCAAATCCAGTTTTCTGAAAACAAACAAGGGTTCAGAAAGCGATAATAAAAAAGGATAGGTGCAGAGACTCAATGGAAGCTGTTCTAACAAATGGAGTTGGCTGCAGTGCGTTAGTAAGTAAAGGAATCACTTCAGAAAGGATGAAGAATAAACGTATATACGTATACGTACTGAAATACTATCTTCAAATGATTAATGACAACACAAATCCGTATTTCTTTTAATTTTCATGAAAAATTAAAGAATTGTTGTGAATCAATTATAAGTTGAAAAAAGAATCAAATATTCATTGATCAAATCATTTACTCCATCAAAATCTGATAGATCTTTTGAAGAATTGATTAATCGGACGAGAATAAAGATAGAGTCCCGCTATCTTTCTCGTTCATTCTAATTCTACAAACGTATCTGAGCGAAAATTTTTTTCTTATCACAAGCCTTGTGATATAGGTGAAACACGTACAAATGAACATCTTTGAGAAAGGAATCCCAATGTTAAATTTGAATAATTAATAATTCATTTTATTACTCGTACTGTACTGAAACTTACAAAGTCTTTTTTTGAAGATACAAGAAATTCCACCAGGGCCTAGATAAGACTTTCCAACTCCCCTTTCGTCTTTTTAATTGATTTTTTTATTC---------TTCTACAATCA-------------------AATATAACAAAAAATAAATGGAAACCTTTC------------TTTTTTATTTAAAATGTAAAATTAAATAATTAAAAAAAAAAGATTAAGAAAAACATATACATATATAAAAAAAATTACTACATAATGATAATGAAAATAACGAAAGTATGAATATGTTAAAATAAAGAAAAAAAAGACTTATCTTAATCTTAAGTAAAAGACTAATAAATAATAATTTATTATGAAAATAAAGGAGCAATATCAAACTTCTTGATAGAACAGGAAGTTTGGTATTGCTCCTTATATTTTCATTTTCAAAAAC
>A._lacucha_voucher_PBM05223
GACCCGCGAACATGTTACAACACTTGGGGGGCGAGGGGCGCCGTGCGCCTTGAT-CCCCCCACGCCGAGTGCGTGTGGCTTTGCCCCGCGTCCCCGGCCACTAACCAACCCCGGCGCGGAATGCGTCAAGGAAACATAAAGAAACGAGCTTCTGCTGCGGCCCCAGATTTGGTGCTTGCCGCAGCAGATGTGTTGTGTTTCGTTTAAGTCTAACAACGACTCTCGGCAACGGATATCTCGGCTCTCGCATCGATGAAGAACGTAGCGAAATGCGATACTTGGTGTGAATTGCAGAATCCCGTGAACCATCGAGTCTTTGAACGCAAGTTGCGCCCGAAGCCATCCGGCCAAGGGCACGTCTGCCTGGGCGTCACACACCGTTGCCCCCCTAAATCCCTCTGACACCATCCAATATGGTGCATGGGGACCACGAGTGGCGGACAATGGCCTCCCGTGTGCCACGGCTCGCGGTTGGTCTAAATTTGAGTCCTCGGTCACGGTTTCTGTGGCGATCGGTGGTTGTCGATCATTCGGTGCCCCGCCACGTGCTCCGGACAAAAGCATCGAGAGACTTGACAAACTTGACCCCAATGCGCCCCACGTATTGTTCCTCCTTTCAGCCCCGTGGCTCCAAGGTGGATGTCGAAGCAGTTTCTGTGGCCCTGAAGCAATCCTTTCGAGGTGGCTTTCTTGGTCCATGGTTCTCTGTTTGTGCTCTCGGATACGGAATACTATGCGGACAAAGGGCCTTTGGCCTTTGGTTGCTCCGAATCTAGTCCCTCGACACGAACGACTATCGTTACCTTATTGGCCGTTGGGTTCATTTGGTGCGAAAACCCTGGAATTAAAAATGGGTAATCCTGAGCCAAATCCGGTTTTCTGAAAACAAACAAGGGTTCAGAAAGCGATAATAAAAAAGGATAGGTGCAGAGACTCAATGGAAGCTGTTCTAACAAATGGAGTTGGCTGCAGTGCGTTAGT----AAAGGAATCACTTCAGAAAGGATGAAGAATAAACGTATATACGTATACGTACTGAAATACTATCTTCAAATGATTAATGACAACACAAATCCGTATTTCTTTTAATTTTCATGAAAAATTAAAGAATTGTTGTGAATCAATTATAAGTTGAAAAAAGAATCAAATATTCATTGATCAAATCATTTACTCCATCAAAATCTGATAGATCTTTTGAAGAATTGATTAATCGGACGAGAATAAAGATAGAGTCCCGCTATCTTTCTCGTTCATTCTAATTCTACAAACGTATCTGAGCGAAAATTTTTTTCTTATCACAAGCCTTGTGATATAGGTGAAACACGTACAAATGAACATCTTTGAGAAAGGAATCCCAATGTTAAATTTGAATAATTAATAATTCATTTTATTACTCGTACTGTACTGAAACTTACAAAGTCTTTTTTTGAAGATCCAAGAAATTCCACCAGGGCCTGGATAAGACTTTCCAACTCCCCTTTCGTCTTTTTAATTGATTTTTTTATTT---------TTTTACAATCA-------------------AATATAACCAAAAATAAATGGAAACCCTTA------------TTTTTTATTTAAAATGTAAAATTAAATAATAAAAAAAAAAAGATTAAGAAAAACATATACATATATAAAAAAAATTAATACATAATGATAATGAAAATAACGAAAGTATGAATATGTTAAAATAAAG-AAAAAAAGACTT------ATCTTAAGTAAAAGACTTATAAATAATAATTTATTATGAAAATAAAGGAGCAATATCAAACTTCCTGTTCTATCAAGAAGTTTGATATTGCTCCTTATATTTTCATTTTCAAAAAC
>A._lacucha_voucher_PBM05224
GACCCGCGAACATGTTACAACACTTGGGGGGCGAGGGGCGCCGTGCGCCTTGAT-CCCCCCACGCCGAGTGCGTGTGGCTTTGCCCCGCGTCCCCGGCCACTAACCAACCCCGGCGCGGAATGCGTCAAGGAAACATAAAGAAACGAGCTTCTGCTGCGGCCCCAGATTTGGTGCTTGCCGCAGCAGATGTGTTGTGTTTCGTTTAAGTCTAACAACGACTCTCGGCAACGGATATCTCGGCTCTCGCATCGATGAAGAACGTAGCGAAATGCGATACTTGGTGTGAATTGCAGAATCCCGTGAACCATCGAGTCTTTGAACGCAAGTTGCGCCCGAAGCCATCCGGCCAAGGGCACGTCTGCCTGGGCGTCACACACCGTTGCCCCCCTAAATCCCTCTGACACCATCCAATATGGTGCATGGGGACCACGAGTGGCGGACAATGGCCTCCCGTGTGCCACGGCTCGCGGTTGGTCTAAATTTGAGTCCTCGGTCACGGTTTCTGTGGCGATCGGTGGTTGTAGATCATTCGGTGCCCCGCCACGTGCTCCGGACAAAAGCATCGAGAGACTTGACAAACTTGACCCCAATGCGCCCCACGTATTGTTCCTCCTTTCAGCCCCGTGGCTCCAAGGTGGATGTCGAAGCAGTTTCTGTGGCCCTGAAGCAATCCTTTCGAGGTGGCTTTCTTGGTCCATGGTTCTCTGTTTGTGCTCTCGGATGCGGAATACTATGCGGACAAAGGGCCTTTGGCCTTTGGTTGCTCCGAATCTAGTCCCTCGACACGAACGACTATCGTTACCTTATTGGCCGTTGGGTTCATTTGGTGCGAAAACCCTGGAATTAAAAATGGGTAATCCTGAGCCAAATCCGGTTTTCTGAAAACAAACAAGGGTTCAGAAAGCGATAATAAAAAAGGATAGGTGCAGAGACTCAATGGAAGCTGTTCTAACAAATGGAGTTGGCTGCAGTGCGTTAGT----AAAGGAATCACTTCAGAAAGGATGAAGAATAAACGTATATACGTATACGTACTGAAATACTATCTTCAAATGATTAATGACAACACAAATCCGTATTTCTTTTAATTTTCATGAAAAATTAAAGAATTGTTGTGAATCAATTATAAGTTGAAAAAAGAATCAAATATTCATTGATCAAATCATTTACTCCATCAAAATCTGATAGATCTTTTGAAGAATTGATTAATCGGACGAGAATAAAGATAGAGTCCCGCTATCTTTCTCGTTCATTCTAATTCTACAAACGTATCTGAGCGAAAATTTTTTTCTTATCACAAGCCTTGTGATATAGGTGAAACACGTACAAATGAACATCTTTGAGAAAGGAATCCCAATGTTAAATTTGAATAATTAATAATTCATTTTATTACTCGTACTGTACTGAAACTTACAAAGTCTTTTTTTGAAGATCCAAGAAATTCCACCAGGGCCTGGATAAGACTTTCCAACTCCCCTTTCGTCTTTTTAATTGATTTTTTTATTT---------TTTTACAATCA-------------------AATATAACCAAAAATAAATGGAAACCCTTA------------TTTTTTATTTAAAAAGTAAAATTAAATAATAAAAAAAAAAAGATTAAGAAAAACATATACATATATAAAAAAAATTAATACATAATGATAATGAAAATAACGAAAGTATGAATATGTTAAAATAAAG-AAAAAAAGACTT------ATCTTAAGTAAAAGACTTATAAATAATAATTTATTATGAAAATAAAGGAGCAATATCAAACTTCCTGTTCTATCAAGAAGTTTGATATTGCTCCTTATATTTTCATTTTCAAAAAC
>A._lacucha_voucher_PBM05225
GACCCGCGAACATGTTACAACACTTGGGGGGCGAGGGGCGCCGTGCGCCTTGAT-CCCCCCACGCCGAGTGCGTGTGGCTTTGCCCCGCGTCCCCGGCCACTAACCAACCCCGGCGCGGAATGCGTCAAGGAAACATAAAGAAACGAGCTTCTGCTGCGGCCCCAGATTTGGTGCTTGCCGCAGCAGATGTGTTGTGTTTCGTTTAAGTCTAACAACGACTCTCGGCAACGGATATCTCGGCTCTCGCATCGATGAAGAACGTAGCGAAATGCGATACTTGGTGTGAATTGCAGAATCCCGTGAACCATCGAGTCTTTGAACGCAAGTTGCGCCCGAAGCCATCCGGCCAAGGGCACGTCTGCCTGGGCGTCACACACCGTTGCCCCCCTAAATCCCTCTGACACCATCCAATATGGTGCATGGGGACCACGAGTGGCGGACAATGGCCTCCCGTGTGCCACGGCTCGCGGTTGGTCTAAATTTGAGTCCTCGGTCACGGTTTCTGTGGCGATCGGTGGTTGTCGATCATTCGGTGCCCCGCCACGTGCTCCGGACAAAAGCATCGAGAGACTTGACAAACTTGACCCCAATGCGCCCCACGTATTGTTCCTCCTTTCAGCCCCGTGGCTCCAAGGTGGATGTCGAAGCAGTTTCTGTGGCCCTGAAGCAATCCTTTCGAGGTGGCTTTCTTGGTCCATGGTTCTCTGTTTGTGCTCTCGGATGCGGAATACTATGCGGACAAAGGGCCTTTGGCCTTTGGTTGCTCCGAATCTAGTCCCTCGACACGAACGACTATCGTTACCTTATTGGCCGTTGGGTTCATTTGGTGCGAAAACCCTGGAATTAAAAATGGGTAATCCTGAGCCAAATCCGGTTTTCTGAAAACAAACAAGGGTTCAGAAAGCGATAATAAAAAAGGATAGGTGCAGAGACTCAATGGAAGCTGTTCTAACAAATGGAGTTGGCTGCAGTGCGTTAGT----AAAGGAATCACTTCAGAAAGGATGAAGAATAAACGTATATACGTATACGTACTGAAATACTATCTTCAAATGATTAATGACAACACAAATCCGTATTTCTTTTAATTTTCATGAAAAATTAAAGAATTGTTGTGAATCAATTATAAGTTGAAAAAAGAATCAAATATTCATTGATCAAATCATTTACTCCATCAAAATCTGATAGATCTTTTGAAGAATTGATTAATCGGACGAGAATAAAGATAGAGTCCCGCTATCTTTCTCGTTCATTCTAATTCTACAAACGTATCTGAGCGAAAATTTTTTTCTTATCACAAGCCTTGTGATATAGGTGAAACACGTACAAATGAACATCTTTGAGAAAGGAATCCCAATGTTAAATTTGAATAATTAATAATTCATTTTATTACTCGTACTGTACTGAAACTTACAAAGTCTTTTTTTGAAGATCCAAGAAATTCCACCAGGGCCTGGATAAGACTTTCCAACTCCCCTTTCGTCTTTTTAATTGATTTTTTTATTT---------TTTTACAATCA-------------------AATATAACCAAAAATAAATGGAAACCCTTA------------TTTTTTATTTAAAAAGTAAAATTAAATAATAAAAAAAAAAAGATTAAGAAAAACATATACATATATAAAAAAAATTAATACATAATGATAATGAAAATAACGAAAGTATGAATATGTTAAAATAAAG-AAAAAAAGACTT------ATCTTAAGTAAAAGACTTATAAATAATAATTTATTATGAAAATAAAGGAGCAATATCAAACTTCCTGTTCTATCAAGAAGTTTGATATTGCTCCTTATATTTTCATTTTCAAAAAC
>A._thailandicus_voucher_PBM05226
GACCCGCGACCATGTTACACCACTTGGGGGGCGAGGGGCGCCGTGCCCCTTGTT-CCCCCCACGCCGAGTGCGTGTGGCTTTGCCCCGCGTCCCCGGCCACTAACCAACCCCGGCGCGGAATGCGTCAAGGAAACATAAAGAAACGAGCTTCTGCTGCGGCCCCAGATTTGGTGCTTGCCGCAGCAGATGTGTTGTGTTTCGTTTAAGTCTAACAACGACTCTCGGCAACGGATATCTCGGCTCTCGCATCGATGAAGAACGTAGCGAAATGCGATACTTGGTGTGAATTGCAGAATCCCGTGAACCATCGAGTCTTTGAACGCAAGTTGCGCCCGAAGCCATCCGGCCAAGGGCACGTCTGCCTGGGCGTCACACACCGTTGCCCCCCTAAATCCCTCTGACACCATCCAATATGGTGCATGGGGACCACGAGTGGCGGACAATGGCCTCCCGTGGGCCACGTCTCGCGGTTGGTCTAAATTTGAGTCCTCGGTCACGGTTTCTGTGGCGATCGGTGGTTGTCGATCATTCGGTGCCCCGCCACGTGCTCCGGACAAAAGCATCGAGAGACTTGACAAACTTGACCCCAATGCGCCCCACGTATTGTTCCTCCTTTCAGCCCCGTGGTTCCAAGGTGGATGTTGAAGCAGTTTCTGTGGCCCTGAAGCAATCCTTTCGAGGCGGCTTTCTTGGTCCATGGTTCTCTGTTTGTGCTCTCGGATGCGGAATACTATGCGGACAAAGGGCCTTTGGCCTTTGGTTGCTCCGAATCTAGTCCCTCGACACGAACGACTATCGTTACCTTATTGGCCGTTGGGTTCATTTGGTGCGAAAACCCTGGAATTAAAAATGGGTAATCCTGAGCCAAATCCAGTTTTCTGAAAACAAACAAGGGTTCAGAAAGCGATAATAAAAAAGGATAGGTGCAGAGACTCAATGGAAGCTGTTCTAACAAATGGAGTTGGCTGCAGTGCGTTAGTAAGTAAAGGAATCACTTCAGAAAGGATGAAGAATAAACGTATATACGTATACGTACTGAAATACTATCTTCAAATGATTAATGACAACACAAATCCGTATTTCTTTTAATTTTCATGAAAAATTAAAGAATTGTTGTGAATCAATTATAAGTTGAAAAAAGAATCAAATATTCATTGATCAAATCATTTACTCCATCAAAATCTGATAGATCTTTTGAAGAATTGATTAATCGGACGAGAATAAAGATAGAGTCCCGCTATCTTTCTCGTTCATTCTAATTCTACAAACGTATCTGAGCGAAAATTTTTTTCTTATCACAAGCCTTGTGATATAGGTGAAACACGTACAAATGAACATCTTTGAGAAAGGAATCCCAATGTTAAATTTGAATAATTAATAATTCATTTTATTACTCTTACTGTACTGAAACTTACAAAGTCTTTTTTTGAAGATACAAGAAATTCCACCAGGGCCTAGATAAGACTTTCCAACTCCCCTTTCGTCTTTTTAATTGATTTTTTTATTC---------TTCTACAATCA-------------------AATATAACAAAAAATAAATGGAAACCTTTC------------TTTTTTATTTAAAATGTAAAATTAAATAATTAAAAAAAAAAGATTAAGAAAAACATATACATATATAAAAAAAATTACTACATAATGATAATGAAAATAACGAAAGTATGAATATGTTAAAATAAAGAAAAAAAAGACTTATCTTAATCTTAAGTAAAAGACTAATAAATAATAATTTATTATGAAAATAAAGGAGCAATATCAAACTTCTTGATAGAACAGGAAGTTTGGTATTGCTCCTTATATTTTCATTTTCAAAAAC
>A._thailandicus_voucher_PBM05227
GACCGGGAACCAGGTACCACCAC-TGGGGGGTGAGGGGTCCCCTGGGCCTTGAT-CCCCCCATGCCGAGTGCGTGTGGCTTTGCCCCGCGTCCCCGGCAATTAACCAACCCCGGCGCGGAATGCGTCAAGGAAACATAAAGAAACAAGCTTCTGCTGCGGCCCCAGATTTGGTGCTTGCTGCAGCAGATGCGTTGTGTTTCGTTTAAGTCTAACAACGACTCTCGGCAACGGATATCTCGGCTCTCGCATCGATGAAGAACGTAGCGAAATGCGATACTTGGTGTGAATTGCAGAATCCCGTGAACCATCGAGTCTTTGAACGCAAGTTGCGCCCGAAGCCATCCGGCCAAGGGCACGTCTGCCTGGGCGTCACACACCGTTGCCCCCCTAAATCCCTCTGACACCATCCCATATGGTGCATAGGGACCACGAGTGGCGGACAATGGCCTCCCGTGGGCCACGTCTCGCGGTTGGTCTAAATTTGAGTCCTCGGTCACGGTTTCTGTGGCGATCGGTGGTTGTCGATCATTCGGTGCCCCGCCACGTGCTCCGGACAAAAGCATCGAGAGACTTGACAAACTTGACCCCAATGCGCCCCATGTATTGTTCCTCCTTTCAGCCCCGTGGTTCCAAGGTGGACGTTGAAGCAGTTTCTGTGGCCCTGAAGCAATCCTTTTGAGGCGGCTTTCTTGGTCCATGGTTCTCTGTTTGTGCTCTCGGATGCGGAATACTATGCGGACAAAGGGCCTTTGGCCTTTGGTTGCTCCGAATCTAGTCCCTCGACACGAACGACTATCGTTACCTTATTGGCCGTCGGGTTCATTTGGTGCGAAAACCCTGGAATTAAAAATGGGTAATCCTGAGCCAAATCCAGTTTTCTGAAAACAAACAAGGGTTCAGAAAGCGATAATAAAAAAGGATAGGTGCAGAGACTCAATGGAAGCTGTTCTAACAAATGGAGTTGGCTGCAGTGCGTTAGTAAGTAAAGGAATCACTTCAGAAAGGATGAAGAATAAACGTATATACGTATACGTACTGAAATACTATCTTCAAATGATTAATGACAACACAAATCCGTATTTCTTTTAATTTTCATGAAAAATTAAAGAATTGTTGTGAATCAATTATAAGTTGAAAAAAGAATCAAATATTCATTGATCAAATCATTTACTCCATCAAAATCTGATAGATCTTTTGAAGAATTGATTAATCGGACGAGAATAAAGATAGAGTCCCGCTATCTTTCTCGTTCATTCTAATTCTACAAACGTATCTGAGCGAAAATTTTTTTCTTATCACAAGCCTTGTGATATAGGTGAAACACGTACAAATGAACATCTTTGAGAAAGGAATCCCAATGTTAAATTTGAATAATTAATAATTCATTTTATTACTCTTACTGTACTGAAACTTACAAAGTCTTTTTTTGAAGATACAAGAAATTCCACCAGGGCCTAGATAAGACTTTCCAACTCCCCTTTCGTCTTTTTAATTGATTTTTTTATTC---------TTCTACAATCA-------------------AATATAACAAAAAATAAATGGAAACCTTTC------------TTTTTTATTTAAAATGTAAAATTAAATAATTAAAAAAAAAAGATTAAGAAAAACATATACATATATAAAAAAAATTACTACATAATGATAATGAAAATAACGAAAGTATGAATATGTTAAAATAAAGAAAAAAAAGACTTATCTTAATCTTAAGTAAAAGACTAATAAATAATAATTTATTATGAAAATAAAGGAGCAATATCAAACTTCTTGATAGAACAGGAAGTTTGGTATTGCTCCTTATATTTTCATTTTCAAAAAC
>A._thailandicus_voucher_PBM05228
GACCGGGAACCAGGTACCACCACT-GGGGGGGGAAGGGTCCCCTTCCCCCTGAT-CCCCCCACGCCGAGTGCGTGTGGCTTTGCCCCGCGTCCCCGGCAATTAACCAACCCCGGCGCGGAATGCGTCAAGGAAACATAAAGAAACGAGCTTCTGCTGCGGCCCCAGATTTGGTGCTTGCTGCAGCAGATGCGTTGTGTTTCGTTTAAGTCTAACAACGACTCTCGGCAACGGATATCTCGGCTCTCGCATCGATGAAGAACGTAGCGAAATGCGATACTTGGTGTGAATTGCAGAATCCCGTGAACCATCGAGTCTTTGAACGCAAGTTGCGCCCGAAGCCATCCGGCCAAGGGCACGTCTGCCTGGGCGTCACACACCGTTGCCCCCCTAAATCCCTCTGACACCATCCCATATGGTGCATAGGGACCACGAGTGGCGGACAATGGCCTCCCGTGGGCCACGTCTCGCGGTTGGTCTAAATTTGAGTCCTCGGTCACGGTTTCTGTGGCGATAGGTGGTTGTCGATCATTCGGTGCCCCGCCACGTGCTCCGGACAAAAGCATCGAGAGACTTGACAAACTTGACCCCAATGCGCCCCACGTATTGTTCCTCCTT-CAGCCCCGTGGTTCCAAGGTGGACGTTGAAGCAGTTTCTGTGGCCCTGAAGCAATCCTTTTGAGGCGGCTTTCTTGGTCCATGGTTCTCTGTTTGTGCTCTCGGATGCGGAATACTATGCGGACAAAGGGCCTTTGGCCTTTGGTTGCTCCGAATCTAGTCCCTCGACACGAACGACTATCGTTACCTTATTGGCCGTCGGGTTCATTTGGTGCGAAAACCCTGGAATTAAAAATGGGTAATCCTGAGCCAAATCCAGTTTTCTGAAAACAAACAAGGGTTCAGAAAGCGATAATAAAAAAGGATAGGTGCAGAGACTCAATGGAAGCTGTTCTAACAAATGGAGTTGGCTGCAGTGCGTTAGTAAGTAAAGGAATCACTTCAGAAAGGATGAAGAATAAACGTATATACGTATACGTACTGAAATACTATCTTCAAATGATTAATGACAACACAAATCCGTATTTCTTTTAATTTTCATGAAAAATTAAAGAATTGTTGTGAATCAATTATAAGTTGAAAAAAGAATCAAATATTCATTGATCAAATCATTTACTCCATCAAAATCTGATAGATCTTTTGAAGAATTGATTAATCGGACGAGAATAAAGATAGAGTCCCGCTATCTTTCTCGTTCATTCTAATTCTACAAACGTATCTGAGCGAAAATTTTTTTCTTATCACAAGCCTTGTGATATAGGTGAAACACGTACAAATGAACATCTTTGAGAAAGGAATCCCAATGTTAAATTTGAATAATTAATAATTCATTTTATTACTCTTACTGTACTGAAACTTACAAAGTCTTTTTTTGAAGATACAAGAAATTCCACCAGGGCCTAGATAAGACTTTCCAACTCCCCTTTCGTCTTTTTAATTGATTTTTTTATTC---------TTCTACAATCA-------------------AATATAACAAAAAATAAATGGAAACCTTTC------------TTTTTTATTTAAAATGTAAAATTAAATAATTAAAAAAAAAAGATTAAGAAAAACATATACATATATAAAAAAAATTACTACATAATGATAATGAAAATAACGAAAGTATGAATATGTTAAAATAAAGAAAAAAAAGACTTATCTTAATCTTAAGTAAAAGACTAATAAATAATAATTTATTATGAAAATAAAGGAGCAATATCAAACTTCTTGATAGAACAGGAAGTTTGGTATTGCTCCTTATATTTTCATTTTCAAAAAC
>A._thailandicus_voucher_PBM05229
GACCCGCGAACACGTTACAACACTTGGGGGTTGAGGGGTGCCATGCGCCTTGAT-CCCCCCATGCCGAGTGCGTGTGGCTTTGGCCCGCGTCCCCGGCAATTAACCAACCCCGGCGCGGAATGCGTCAAGGAAACATAAAGAAACAAGCTTCTGCTGCGGCCCCGGATTTGGTGCTTGCTGCAGCAGATGCGTTGTGTTTCGTTTAAGTCTAACAACGACTCTCGGCAACGGATATCTCGGCTCTCGCATCGATGAAGAACGTAGCGAAATGCGATACTTGGTGTGAATTGCAGAATCCCGTGAACCATCGAGTCTTTGAACGCAAGTTGCGCCCGAAGCCATCCGGCCAAGGGCACGTCTGCCTGGGCGTCACACACCGTTGCCCCCCTAAATCCCTCTGACACTATCACATATGGTGCATAGGGACCACGAGTGGCGGATAATGGCCTCCCGTGGGCCACGTCTCGCGGTTGGTCTAAATCTGAGTCCTCGGTCACGGTTTCTGTGGCGATAGGTGGTTGTCGATCATTCGGTGCCCCGCCACGTGCTCCGGACAAAAGCATCGAGAGACTCGACAAACTTGACCCCAATGCGCCCCATGTATTGTTCCTCCTTGCAGCCCCGTGGTTCCAAGGTGGACGTTGAAGCAGTTGCTGTGGCCCTGAAGCAATCCTTTTGAGGCGGCTTTCTTGGTCCATGGTTCTCTGTTTGTGCTCTCGGATGCGGAATACTATGCGGACAAAGGGCCTTTGGCCTTTGGTTGCTCCGAATCTAGTCCCTCGACACGAACGACTATCGTTACCTTATTGGCCGTCGGGTTCATTTGGTGCGAAAACCCTGGAATTAAAAATGGGTAATCCTGAGCCAAATCCAGTTTTCTGAAAACAAACAAGGGTTCAGAAAGCGATAATAAAAAAGGATAGGTGCAGAGACTCAATGGAAGCTGTTCTAACAAATGGAGTTGGCTGCAGTGCGTTAGTAAGTAAAGGAATCACTTCAGAAAGGATGAAGAATAAACGTATATACGTATACGTACTGAAATACTATCTTCAAATGATTAATGACAACACAAATCCGTATTTCTTTTAATTTTCATGAAAAATTAAAGAATTGTTGTGAATCAATTATAAGTTGAAAAAAGAATCAAATATTCATTGATCAAATCATTTACTCCATCAAAATCTGATAGATCTTTTGAAGAATTGATTAATCGGACGAGAATAAAGATAGAGTCCCGCTATCTTTCTCGTTCATTCTAATTCTACAAACGTATCTGAGCGAAAATTTTTTTCTTATCACAAGCCTTGTGATATAGGTGAAACACGTACAAATGAACATCTTTGAGAAAGGAATCCCAATGTTAAATTTGAATAATTAATAATTCATTTTATTACTCTTACTGTACTGAAACTTACAAAGTCTTTTTTTGAAGATACAAGAAATTCCACCAGGGCCTAGATAAGACTTTCCAACTCCCCTTTCGTCTTTTTAATTGATTTTTTTATTC---------TTCTACAATCA-------------------AATATAACAAAAAATAAATGGAAACCTTTC------------TTTTTTATTTAAAATGTAAAATTAAATAATTAAAAAAAAAAGATTAAGAAAAACATATACATATATAAAAAAAATTACTACATAATGATAATGAAAATAACGAAAGTATGAATATGTTAAAATAAAGAAAAAAAAGACTTATCTTAATCTTAAGTAAAAGACTAATAAATAATAATTTATTATGAAAATAAAGGAGCAATATCAAACTTCTTGATAGAACAGGAAGTTTGGTATTGCTCCTTATATTTTCATTTTCAAAAAC
>A._lacucha_voucher_PBM05230
GACCCGCGAACATGTTACAACACTCGGGGGGCGAGGGGTGCCTTGCGCCTTGAT-CCCCCCATGCCGAGTGCGTGTGGCTTTGGCCCGCGTCCCCGGCAACTAACCAACCCCGGCGCGGAATGCGTCAAGGAAACATAAAGAAACGAGCTTCTACTGCGGCCCCAGATTTGGTGCTTGCTGCAGCAGATGTGTTGTGTTTCGTTTAAGTCTAACAACGACTCTCGGCAACGGATATCTCGGCTCTCGCATCGATGAAGAACGTAGCGAAATGCGATACTTGGTGTGAATTGCAGAATCCCGTGAACCATCGAGTCTTTGAACGCAAGTTGCGCCCGAAGCCATCCGGCCAAGGGCACGTCTGCCTGGGCGTCACACACCGTTGCCCCCCTAAATCCCTATGACACTATCCAATATGGTGCATAGGGACCACGAGTGGCGGATAATGGCCTCCCGTGGGCCACGGCTCGCGGTTGGTCTAAATATGAGTCCTCGGTCACGGTTTCTGTGGCGATAGGTGGTTGTCGATCGTTCGGTGCCCCGCCACGTTCTCCGGACAAAAGCATCGAGAGACTTGACAAACTTGACCCCAATGCGCCCCATTTATTGTTCCTCCTTGTAGCCCCGTGGTTCCAAGGTGGACGTCGAAGCAGTTGCTGTGGCCCTGAAGCAATCCTTTCGAGGCGGCTTTCTTGGTCCATGGGTCTCTGTTTGTGCTCTCGGATGCGGAATACTATGCGGACAAAGGGCCTTTGGCCTTTGGTTGCTCCGAATCTAGTCCCTCGACACGAACGACTATCGTTACCTTATTGGCCGTTGGGTTCATTTGGTGCGAAAACCCTGGAATTAAAAATGGGTAATCCTGAGCCAAATCCGGTTTTCTGAAAACAAACAAGGGTTCAGAAAGCGATAATAAAAAAGGATAGGTGCAGAGACTCAATGGAAGCTGTTCTAACAAATGGAGTTGGCTGCAGTGCGTTAGT----AAAGGAATCACTTCAGAAAGGATGAAGAATAAACGTATATACGTATACGTACTGAAATACTATCTTCAAATGATTAATGACAACACAAATCCGTATTTCTTTTAATTTTCATGAAAAATTAAAGAATTGTTGTGAATCAATTATAAGTTGAAAAAAGAATCAAATATTCATTGATCAAATCATTTACTCCATCAAAATCTGATAGATCTTTTGAAGAATTGATTAATCGGACGAGAATAAAGATAGAGTCCCGCTATCTTTCTCGTTCATTCTAATTCTACAAACGTATCTGAGCGAAAATTTTTTTCTTATCACAAGCCTTGTGATATAGGTGAAACACGTACAAATGAACATCTTTGAGAAAGGAATCCCAATGTTAAATTTGAATAATTAATAATTCATTTTATTACTCGTACTGTACTGAAACTTACAAAGTCTTTTTTTGAAGATCCAAGAAATTCCACCAGGGCCTGGATAAGACTTTCCAACTCCCCTTTCGTCTTTTTAATTGATTTTTTTATTC---------TTCTACAATCAAATATAACAAAAAATAAATAATATAACAAAAAATAAATGGAAACCTTTC------------TTTTTTATTTAAAATGTAAAATTTAATAATTAAAAAAAAAAGATTAAGAAAAACATATACATATATAAAAAAAATTACTACATAATGATAATGAAAATAACGAAAGTATGAATATGTTAAAATAAAGAAAAAAAAGACTT------ATCTTAAGTAAAAGACTAATAAATAATAATTTATTATGAAAATAAAGGAGCAATATCAAACTTCTTGATAGAACAGGAAGTTTGGTATTGCTCCTTATATTTTCATTTTCAAAAAC
>A._lacucha_voucher_PBM05231
GACCCGCGAACATGTTACAACACTCGGGGGGCGAGGGGTGCCTTGCGCCTTGAT-CCCCCCATGCCGAGTGCGTGTGGCTTTGGCCCGCGTCCCCGGCAACTAACCAACCCCGGCGCGGAATGCGTCAAGGAAACATAAAGAAACGAGCTTCTACTGCGGCCCCAGATTTGGTGCTTGCTGCAGCAGATGTGTTGTGTTTCGTTTAAGTCTAACAACGACTCTCGGCAACGGATATCTCGGCTCTCGCATCGATGAAGAACGTAGCGAAATGCGATACTTGGTGTGAATTGCAGAATCCCGTGAACCATCGAGTCTTTGAACGCAAGTTGCGCCCGAAGCCATCCGGCCAAGGGCACGTCTGCCTGGGCGTCACACACCGTTGCCCCCCTAAATCCCTATGACACTATCCAATATGGTGCATAGGGACCACGAGTGGCGGATAATGGCCTCCCGTGGGCCACGGCTCGCGGTTGGTCTAAATATGAGTCCTCGGTCACGGTTTCTGTGGCGATAGGTGGTTGTCGATCGTTCGGTGCCCCGCCACGTTCTCCGGACAAAAGCATCGAGAGACTTGACAAACTTGACCCCAATGCGCCCCATTTATTGTTCCTCCTTGTAGCCCCGTGGTTCCAAGGTGGACGTCGAAGCAGTTGCTGTGGCCCTGAAGCAATCCTTTCGAGGCGGCTTTCTTGGTCCATGGGTCTCTGTTTGTGCTCTCGGATGCGGAATACTATGCGGACAAAGGGCCTTTGGCCTTTGGTTGCTCCGAATCTAGTCCCTCGACACGAACGACTATCGTTACCTTATTGGCCGTTGGGTTCATTTGGTGCGAAAACCCTGGAATTAAAAATGGGTAATCCTGAGCCAAATCCGGTTTTCTGAAAACAAACAAGGGTTCAGAAAGCGATAATAAAAAAGGATAGGTGCAGAGACTCAATGGAAGCTGTTCTAACAAATGGAGTTGGCTGCAGTGCGTTAGT----AAAGGAATCACTTCAGAAAGGATGAAGAATAAACGTATATACGTATACGTACTGAAATACTATCTTCAAATGATTAATGACAACACAAATCCGTATTTCTTTTAATTTTCATGAAAAATTAAAGAATTGTTGTGAATCAATTATAAGTTGAAAAAAGAATCAAATATTCATTGATCAAATCATTTACTCCATCAAAATCTGATAGATCTTTTGAAGAATTGATTAATCGGACGAGAATAAAGATAGAGTCCCGCTATCTTTCTCGTTCATTCTAATTCTACAAACGTATCTGAGCGAAAATTTTTTTCTTATCACAAGCCTTGTGATATAGGTGAAACACGTACAAATGAACATCTTTGAGAAAGGAATCCCAATGTTAAATTTGAATAATTAATAATTCATTTTATTACTCGTACTGTACTGAAACTTACAAAGTCTTTTTTTGAAGATCCAAGAAATTCCACCAGGGCCTGGATAAGACTTTCCAACTCCCCTTTCGTCTTTTTAATTGATTTTTTTATTC---------TTCTACAATCAAATATAACAAAAAATAAATAATATAACAAAAAATAAATGGAAACCTTTC------------TTTTTTATTTAAAATGTAAAATTTAATAATTAAAAAAAAAAGATTAAGAAAAACATATACATATATAAAAAAAATTACTACATAATGATAATGAAAATAACGAAAGTATGAATATGTTAAAATAAAGAAAAAAAAGACTT------ATCTTAAGTAAAAGACTAATAAATAATAATTTATTATGAAAATAAAGGAGCAATATCAAACTTCTTGATAGAACAGGAAGTTTGGTATTGCTCCTTATATTTTCATTTTCAAAAAC
>A._heterophyllus_NZ438
GACCCGCGAACAGGTTACAACACTT-GGGGGCGAGGGGTGCAATGCGCCTTGAA-CCCCCCATGCCGAGCGCGTGTGGCTTTGCCATGCGTCCCCGGCCACTAACCAACCCCGGCGCGGAATGCGTCAAGGAAACATAAAGAAACGAGCTTCTACTGTGGCCCCAGATTTGGTGCCTGCTGCAGCAGATGTGTCGTGTTTCGT-TAAGTCTAAAAACGACTCTCGGCAACGGATATCTCGGCTCTCGCATCGATGAAGAACGTAGCGAAATGCGATACTTGGTGTGAATTGCAGAATCCCGTGAACCATCGAGTCTTTGAACGCAAGTTGCGCCCGAAGCCATCCGGTCGAGGGCACGTCTGCCTGGGCGTCACACACCGTTGCCCCCCTAAGTCCCTTTGACACTATCC-ATGTGGTGCATGGGGACTACGAGTGGCGGATGATGGCCTCCCGTGGGCCTTGACTCGCGGTTGGTCTAAATTTGAGTCCTCGGTCACGGTCGCCGTGGCAATAGGTGGTCGTCGATCATTCGGTGCCCTGCCACGCGCTCCGGACAAAAGCATCGAGAGACTTTACAAACTTGACCCCGATGCACCACACGTA?????????????????????????????????????????????????????????????????????????????????????????????????????????????????????????????????????????????????????????????????????????????????????????????????????????????????????????????????????AAACCCTGGAATTAAAAATGGGTAATCCTGAGCCAAATCCGGTTTTCTGAAAACAAACAAGGGTTCAGAAAGCGATAATAAAAAAGGATAGGTGCAGAGACTCAATGGAAGCTGTTCTAACAAATGGAGTTGGCTGCAGTGCATTAGT----AAAGGAATCACTTCAGAAAGGATGAAGAATAAACGTATATACGTATACGTACTGAAATACTATCTTCAAATGATTAATGACAACACAAATCCGTATTTCTTTTAATTTTCATTAAAAATTAAAGAATTGTTGTGAATCAATTATAAGTTGAAAAAAGAATCAAATATTCATTGATCAAATCATTTACTCCATCAAAACCTGATAGATCTTTTGAAGAATTGATTAATCGGACGAGAATAAAGATAGAGTCCCGCTATCTTTCTCGTTCATTCTAATTCTACAAACGTATCTGAGCGAAAATTTTTTTCTTATCACAAGCCTTGTGATAGAGGTGAAACACGTACAAATGAACATCTTTGAGAAAGGAATCCCAATGTTAAATTTGAATAATTAATAATTCATTTTATTACTCGTACTGTACTGAAACTTACAAAGTCTTTTTTTGAAGATCCAAGAAATTCCACCAGGGCTTGGATAAGACTTTCCAACTCCCCTTTCGTCTTTTTAATTGATTTTTTTATTC---------TTCTACAATCA-------------------AATATAACAAAAAAGAAATGGAAACCTTTC------------TTTTTTATTTAGAATGTAAAATTAAATAAAAAAAAAAAAAAGATTAAGAAAAACATATACATATATACAAAAAATTACTAC------ATAATGAAAATAACGAAAGTATAAATATGTTAAAATAAAG-AAAAAAAGACTT------ATCTTAAGTAAAAGACTAATAAATAAGAATTTCTTATTAAAATAAAGGAGCAACATCAA-----------------GAAGTTTGATATTGCTCCTTATATTTTAATTTTCAAAAAC
>A._lakoocha_voucher_NZ463
GACCCGCGAACATGTTACAACACTTGGGGGGCGAGGGGCGCCGTGCGCCTTGAT-CCCCCCACGCCGAGTGCGTGTGGCTTTGCCCCGCGTCCCCGGCCACTAACCAACCCCGGCGCGGAATGCGTCAAGGAAACATAAAGAAACGAGCTTCTGCTGCGGCCCCAGATTTGGTGCTTGCCGCAGCAGATGTGTTGTGTTTCGTTTAAGTCTAACAACGACTCTCGGCAACGGATATCTCGGCTCTCGCATCGATGAAGAACGTAGCGAAATGCGATACTTGGTGTGAATTGCAGAATCCCGTGAACCATCGAGTCTTTGAACGCAAGTTGCGCCCGAAGCCATCCGGCCAAGGGCACGTCTGCCTGGGCGTCACACACCGTTGCCCCCCTAAATCCCTCTGACACCATCCAATATGGTGCATGGGGACCACGAGTGGCGGACAATGGCCTCCCGTGTGCCACGGCTCGCGGTTGGTCTAAATTTGAGTCCTCGGTCACGGTTTCTGTGGCGATCGGTGGTTGTCGATCATTCGGTGCCCCGCCACGTGCTCCGGACAAAAGCATCGAGAGACTTGACAAACTTGACCCCAATGCGCCCCACGTA?????????????????????????????????????????????????????????????????????????????????????????????????????????????????????????????????????????????????????????????????????????????????????????????????????????????????????????????????????AAACCCTGGAATTAAAAATGGGTAATCCTGAGCCAAATCCGGTTTTCTGAAAACAAACAAGGGTTCAGAAAGCGATAATAAAAAAGGATAGGTGCAGAGACTCAATGGAAGCTGTTCTAACAAATGGAGTTGGCTGCAGTGCGTTAGT----AAAGGAATCACTTCAGAAAGGATAAAGAATAAACGTATATACGTATACGTACTGAAATACTATCTTCAAATGATTAATGACAACACAAATCCGTATTTCTTTTAATTTTCATGAAAAATTAAAGAATTGTTGTGAATCAATTATAAGTTGAAAAAAGAATCAAATATTCATTGATCAAATCATTTACTCCATCAAAATCTGATAGATCTTTTGAAGAATTGATTAATCGGACGAGAATAAAGATAGAGTCCCGCTATCTTTCTCGTTCATTCTAATTCTACAAACGTATCTGAGCGAAAATTTTTTTCTTATCACAAGCCTTGTGATATAGGTGAAACACGTACAAATGAACATCTTTGAGAAAGGAATCCCAATGTTAAATTTGAATAATTAATAATTCATTTTATTACTCGTACTGTACTGAAACTTACAAAGTCTTTTTTTGAAGATCCAAGAAATTCCACCAGGGCCTGGATAAGACTTTCCAACTCCCCTTTCGTCTTTTTAATTGATTTTTTTATTC---------TTCTACAATCA-------------------AATATAACAAAAAATAAATGGAAACCTTTA------------TTTTTTATTTAAAATGTAAAATTAAATAATAAAAAAAAAAAGATTAAGAAAAACATATACATATAAAAAAAAAATTAATACATAATGATAATGAAAATAACGAAAGTATGAATATGTTAAAATAAAG-AAAAAAAGACTT------ATCTTAAGTAAAAGACTAATAAATAATAATTTATTATGAAAATAAAGGAGCAATATCAAACTTCTTGATAGAACAGGAAGTTTGATATTGCTCCTTATATTTTCATTTTCAAAAAC
>A._lakoocha_voucher_NZ420
GACCCGCGAACATGTTACAACACTTGGGGGGCGAGGGGCGCCGTGCGCCTTGAT-CCCCCCACGCCGAGTGCGTGTGGCTTTGCCCCGCGTCCCCGGCCACTAACCAACCCCGGCGCGGAATGCGTCAAGGAAACATAAAGAAACGAGCTTCTGCTGCGGCCCCAGATTTGGTGCTTGCCGCAGCAGATGTGTTGTGTTTCGTTTAAGTCTAACAACGACTCTCGGCAACGGATATCTCGGCTCTCGCATCGATGAAGAACGTAGCGAAATGCGATACTTGGTGTGAATTGCAGAATCCCGTGAACCATCGAGTCTTTGAACGCAAGTTGCGCCCGAAGCCATCCGGCCAAGGGCACGTCTGCCTGGGCGTCACACACCGTTGCCCCCCTAAATCCCTCTGACACCATCCAATATGGTGCATGGGGACCACGAGTGGCGGACAATGGCCTCCCGTGTGCCACGGCTCGCGGTTGGTCTAAATTTGAGTCCTCGGTCACGGTTTCTGTGGCGATCGGTGGTTGTCGATCATTCGGTGCCCCGCCACGTGCTCCGGACAAAAGCATCGAGAGACTTGACAAACTTGACCCCAATGCGCCCCACGTA?????????????????????????????????????????????????????????????????????????????????????????????????????????????????????????????????????????????????????????????????????????????????????????????????????????????????????????????????????AAACCCTGGAATTAAAAAT-GGTAATCCTGAGCCAAATCCGGTTTTCTGAAAACAAACAAGGGTTCAGAAAGCGATAATAAAAAAGGATAGGTGCAGAGACTCAATGGAAGCTGTTCTAACAAATGGAGTTGGCTGCAGTGCGTTAGT----AAAGGAATCACTTCAGAAAGGATGAAGAATAAACGTATATACGTATACGTACTGAAATACTATCTTCAAATGATTAATGACAACACAAATCCGTATTTCTTTTAATTTTCATGAAAAATTAAAGAATTGTTGTGAATCAATTATAAGTTGAAAAAAGAATCAAATATTCATTGATCAAATCATTTACTCCATCAAAATCTGATAGATCTTTTGAAGAATTGATTAATCGGACGCGAATAAAGATAGAGTCCCGCTATCTTTCTCGTTCATTCTAATTCTACAAACGTATCTGAGCGAAAATTTTTTTCTTATCACAAGCCTTGTGATATAGGTGAAACACGTACAAATGAACATCTTTGAGAAAGGAATCCCAATGTTAAATTTGAATAATTAATAATTCATTTTATTACTCGTACTGTACTGAAACTTATAAAGTC-TTTTTTGAAGATCCAAGAAATTCCACCAGGGCCTGGATAAGACTTTCCAACTCCCCTTTCGTCTTTTTAATTGATTTTTTTATTC---------TTCTACAATCA-------------------AATATAACAAAAAATAAATGGAAACCTTTA------------TTTTTTATTTAAAATTTAAAATTAAATAATT-AAAAAAAAAGATTAAG------ATATACATATATAAAAAAAATTACTACATAATGATAATGAAAATAACGAAAGTATGAATATGTTAAAATAAAG-AAAAAAAGACTT------ATCTTAAGTAAAAGACTAATAAATAATAATTTATTATGAAAATAAAGGAGCAATATAAAACTTCTTGATAGAACAGGAAGTTTGCTATTGCTCCTTATATTTTCATTTTCAAAAAC
>A._lakoocha_voucher_NZ357
GACCCC--GACATGTT-CACCACTTGGGGGGCGAGGGGCGCCGTGCGCCTTGAT-CCCCCCACGCCGAGTGCGTGTGGCTTTGCCCCGCGTCCCCGGCCACTAACCAACCCCGGCGCGGAATGCGTCAAGGAAACATAAAGAAACGAGCTTCTGCTGCGGCCCCAGATTTGGTGCTTGCCGCAGCAGATGTGTTGTGTTTCGTTTAAGTCTAACAACGACTCTCGGCAACGGATATCTCGGCTCTCGCATCGATGAAGAACGTAGCGAAATGCGATACTTGGTGTGAATTGCAGAATCCCGTGAACCATCGAGTCTTTGAACGCAAGTTGCGCCCGAAGCCATCCGGCCAAGGGCACGTCTGCCTGGGCGTCACACACCGTTGCCCCCCTAAATCCCTCTGACACCATCCAATATGGTGCATGGGGACCACGAGTGGCGGACAATGGCCTCCCGTGTGCCACGGCTCGCGGTTGGTCTAAATTTGAGTCCTCGGTCACGGTTTCTGTGGCGATCGGTGGTTGTCGATCATTCGGTGCCCCGCCACGTGCTCCGGACAAAAGCATCGAGAGACTTGACAAACTTGACCCCAATGCGCCCCACGTA?????????????????????????????????????????????????????????????????????????????????????????????????????????????????????????????????????????????????????????????????????????????????????????????????????????????????????????????????????---------------------------------CAAATCCGGTTTTCTGAAAACAAACAAGGGTTCAGAAAGCGATAATAAAAAAGGATAGGGGCAGAGACTCAATGGAAGCTGTTCTAACAAATGGAGTTGGCTGCAGTGCGGTAGT----AAAGGAATCACTTCAGAAAGGATGAAGAATAAACGTATATACGTATACGTACTGAAATACTATCTTCAAATGATTAATGACAACACAAATCCGTATTTCTTTTAATTTTCATGAAAAATTAAAGAATTGTTGTGAATCAATTATAAGTTGAAAAAAGAATCAAATATTCATTGATCAAATCATTTACTCCATCAAAATCTGATAGATCTTTTGAAGAATTGATTAATCGGACGAGAATAAAGATAGAGTCCCGCTATCTTTCTCGTTCATTCTAATTCTACAAACGTATCTGAGCGAAAATTTTTTTCTTATCACAAGCCTTGTGATATAGGTGAAACACGTACAAATGAACATCTTTGAGAAAGGAATCCCAATGTTAAATTTGAATAATTAATAATTCATTTTATTACTCGTACTGTACTGAAACTTACAAAGTCTTTTTTTGAAGATCCAAGAAATTCCACCAGGGGCTGGATAAGACTTTCCAACTCCCCTTTCGTCTTTTTAATTGATTTTTTTATTC---------TTCTACAATCA-------------------AATATAACAAAAAATAAATGGAAACCTTTA------------TTTTTTATTTAAAATGTAAAATTAAATAATTAAAAAAAAAAGATTAAGAAAAACATATACATATATAAAAAAAATTAATACATAATGATAATGAAAATAACGAAAGTATGAATATGTTAAAATAAAG-AAAAAAAGACTT------ATCTTAAGTAAAAGACTAATAAATAATAATTTATTATGAAAATAAAGGAGCAATATCAAACTTCTTGATAGAACAGGAAGTTTGATATTGCTCCTTATATTTTAATTTTCAAAAAC
>A._lakoocha_voucher_NZ353
GACCCGCGA-CATGTT----CACTTGGGGGGCGAGGGGCGCCGTGCGC-TTGAT-CCCCCCACGCCGATTGCGTGTGGCTTTGCCCCCCGTCCCC-GCCACTAACAA--CCCGGCGCGGAATGCGTCAAGGAAACATAAAGAAACGAGCTTCTGCTGCGGCCCCAGATTTGGTGCTTGCCGCAGCAGATGTGTGGTGTTTCGTTTAAGTCTAACAACGACTCTCGGCAACGGATATCTCGGCTCTCGCATCGATGAAGAACGTAGCGAAATGCGATACTTGGTGTGAATTGCAGAATCCCGTGAACCATCGAGTCTTTGAACGCAAGTTGCGCCCGAAGCCATCCGGCCAAGGGCACGTCTGCCTGGGCGTCACACACCGTTGCCCCCCTAAATCCCTCTGACACCATCCAATATGGTGCATGGGGACCACGAGTGGCGGACAATGGCCTCCCGTGTGCCACGGCTCGCGGTTGGTCTAAATTTGAGTCCTCGGTCACGGTTTCTGTGGCGATCGGTGGTTGTCGATCATTCGGTGCCCCGCCACGTGCTCCGGACAAAAGCATCGAGAGACTTGACAAACTTGACCCCAATGCGCCCCACGTA?????????????????????????????????????????????????????????????????????????????????????????????????????????????????????????????????????????????????????????????????????????????????????????????????????????????????????????????????????GAACCCTGGAATTAAAAATGGGGAATCCTGA-CGAAATCCGGTTTTCTGAAAACAAACAAGGGTTCAGAAAGCGATAATAAAAAAGGATAGGTGCAGAGACTCAATGGAAGCTGTTCTAACAAATGGAGTTGGCTGCAGTGCGGTAGT----AAAGGAATCACTTCAGAAAGGATGAAGAATAAACGTATATACGTATACGTACTGAAATACTATCTTCAAATGATTAATG-CAACACAAATCCGTATTTCTTTTAATTTTCATGAAAAATTAAAGAATTGTTGTGAATCAATTATAAGTTGAAAAAAGAATCAAATATTCATTGATCAAATCATTTACTCCATCAAAATCTGATAGATCTTTTGAAGAATTGATTAATCGGACGAGAATAAAGATAGAGTCCCGCTATCTTTCTCGTTCATTCTAATTCTACAAACGTATCTGAGCGGAAATTTTTTTCTTATCACAAGCCTTGTGATATAGGGGAAACACGTACAAATGAACATCTTTGAGAAAGGAATCCCAATGTTAAATTTGAATAATTAATAATTCATTTTATTACTCGTACTGTACTGAAACTTACAAAGTCTTTTTTTG-AGATCCAAGAAATTCCACCAGGGCCTGGATAAGACTTTCCAACT-CCCTTTCGTCTTTTTAATTGATTTTTTTATTC---------TTCTACAATCA-------------------AATATAACAAAAAATAAATGGAAACCTTTA------------TTTTTTATTTAAAATGTAAAATTAAATAATTAAAAAAAAAAGATTAAGAAAAACATATACATATATAAAAAAAATTAATACATAATGATAATGAAAATAACGAAAGTATGAATATGTTAAAATAAAG-AAAAAAAGACTT------ATCTTAAGTAAAAGACTAATAAATAATAATTTATTATGAAAATAAAGGAGCAATATCAAACTTCTTGATAGAACAGGAAGTTTGATATTGCTCCTTATATTTTAATTTTCAAAAAC
>A._thailandicus_voucher_NZ13
GACCCGCGAACA-GTTACAACACTTGGGGGTTGAGGGGTGCCATGCGCCTTGATCCCCCCCATGCCGAGTGCGTGTGGCTTTGGCCCGCGTCCCCGGCAATTAACCAACCCCGGCGCGGAATGCGTCAAGGAAACATAAAGAAACAAGCTTCTRCTGCGGCCCCGGATTTGGTGCTTGCTGCAGCAGATG-GTTGTGTTTCGTTTAAGTCTAACAACGACTCTCGGCAACGGATATCTCGGCTCTCGCATCGATGAAGAACGTAGCGAAATGCGATACTTGGTGTGAATTGCAGAATCCCGTGAACCATCGAGTCTTTGAACGCAAGTTGCGCCCGAAGCCATCCGGCCAAGGGCACGTCTGCCTGGGCGTCACACACCGTTGCCCCCCTAAATCCCT-TGACACTATCACATATGGTGCATAGGGACCACGAGTGGCGGATAATGGCCTCCCGTGGGCCACGTCTCGCGGTTGGTCTAAAT-TGAGTCCTCGGTCACGGTTTCTGTGGCGATAGGTGGTTGTCGATCATTCGGTGCCCCGCCACGT-CTCCGGACAAAAGCATCGAGAGACT-GACAAACTTGACCCCAATGCGCCCCATGTA?????????????????????????????????????????????????????????????????????????????????????????????????????????????????????????????????????????????????????????????????????????????????????????????????????????????????????????????????????AAACCCTGGAATTAAAAATGGGTAATCCTGAGCCAAATCCGGTTTTCTGAAAACAAACAAGGGTTCAGAAAGCGATAATAAAAAAGGATAGGTGCAGAGACTCAATGGAAGCTGTTCTAACAAATGGAGTTGGCTGCAGTGCGTTAGTAAGTAAAGGAATCACTTCAGAAAGGATGAAGAATAAACGTATATACGTATACGTACTGAAATACTATCTTCAAATGATTAATGACAACACAAATCCGTATTTCTTTTAATTTTCATGAAAAATTAAAGAATTGTTGTGAATCAATTATAAGTTGAAAAAAGAATCAAATATTCATTGATCAAATCATTTACTCCATCAAAATCTGATAGATCTTTTGAAGAATTGATTAATCGGACGAGAATAAAGATAGAGTCCCGCTATCTTTCTCGTTCATTCTAATTCTACAAACGTATCTGAGCGAAAATTTTTTTCTTATCACAAGCCTTGTGATATAGGTGAAACACGTACAAATGAACATCTTTGAGAAAGGAATCCCAATGTTAAATTTGAATAATTAATAATTCATTTTATTACTCGTACTGTACTGAAACTTACAAAGTCTTTTTTTGAAGATACAAGAAATTCCACCAGGGCCTAGATAAGACTTTCCAACTCCCCTTTCGTCTTTTTAATTGATTTTTTTATTC---------TTCTACAATCAAATATAACAAAAAATAAATAATATAACAAAAAATAAATGGAAACCTTTC------------TTTTTTATTTAAAATGTAAAATTAAATAATTAAAAAAAAAAGATTAAGAAAAACATATACATATATAAAAAAAATTACTACATAATTATAATGAAAATAACGAAAGTATGAATATGTTAAAATAAAGAAAAAAAAGACTTATCTTAATCTTAAGTAAAAGACTAATAAATAATAATTTATTATGAAAATAAAGGAGCAATATCAAACTTCTTGATAGAACAGGAAGTTTGGTATTGCTCCTTATATTTTCATTTTCAAAAAC
>A._thailandicus_voucher_NZ412
GACC-GCGAACACGTTACAACACTTGGGGGGTGAGGGGTGCCATGCGCCTTGATCCCCCCCATGCCGAGTGCGTGTGGCTTTGGCCCGCGTCCCCGGCAATTAACCAACCCCGGCGCGGAATGCGTCAAGGAAACATAAAGAAACAAGCTTCTGCTGCGGCCCCGGATTTGGTGCTTGCTGCAGCAGATGCGTTGTGTTTCGTTTAAGTCTAACAACGACTCTCGGCAACGGATATCTCGGCTCTCGCATCGATGAAGAACGTAGCGAAATGCGATACTTGGTGTGAATTGCAGAATCCCGTGAACCATCGAGTCTTTGAACGCAAGTTGCGCCCGAAGCCATCCGGCCAAGGGCACGTCTGCCTGGGCGTCACACACCGTTGCCCCCCTAAATCCCTCTGACACTATCAAATATGGTGCATAGGGACCACGAGTGGCGGATAATGGCCTCCCGTGGGCCACGGCTCGCGGTTGGTCTAAATATGAGTCCTCGGTCACGGTTTCTGTGGCGATAGGTGGTTGTCGATCATTCGGTGCCCCGCCACGTGCTCCGGACAAAAGCATCGAGAGACTCGACAAACTTGACCCCAATGCGCCCCATGTA?????????????????????????????????????????????????????????????????????????????????????????????????????????????????????????????????????????????????????????????????????????????????????????????????????????????????????????????????????AAACCCTGGAATTAAAAATGGGTAATCCTGA-CCAAATCCGGTTTTCTGAAAACAAACAAGGGTTCAGGAAGCGATAATAAAAAAGGATAGGTGCAGAGACTCAATGGAAGCTGTTCTAACAAATGGAGTTGGCTGCAGTGCGTTAGTAAG-AAAGGAATCACTTCAGAAAGGATGAAGAATAAACGTATATACGTATACGTACTGAAATACTATCTTCAAATGATTAATGACAACACAAATCCGTATTTCTTTTAATTTTCATGAAAAATTAAAGAATTGTTGTGAATCAATTATAAGTTGAAAAAAGAATCAAATATTCATTGATCAAATCATTTACTCCATCAAAATCTGATAGATCTTTTGAAGAATTGATTAATCGGACGAGAATAAAGATAGAGTCCCGCTATCTTTCTCGTTCATTCTAATTCTACAAACGTATCTGAGCGAAAATTTTTTTCTTATCAC-AGCCTTGTGATATAGGTGAAACACGTACAAATGAACATCTTTGAGAAAGGAATCCC--TGTTAAATTTGAATAATTAATAATTCATTTTATTACTCGTACTGTACTGAAACTTACAAAGTCTTTTTTTGAAGATACAAGAAATTCC-CCCGGGCCTAGATAAGACTTTCCACCTCCCCTTTCGTCTTTTTAATTGATTTTTTTATTC---------TTCTACAATCAAATATAACAAAAAATAAATAATATAACAAAAAATAAATGGAAACCTTTC------------TTTTTTATTTAAAATGTAAAATTAAATAATTAAAAAAAAAAGATTAAGAAAAACATATACATATATAAAAAAAATTACTACATAATTATAATGAAAATAACGAAAGTATGAATATGTTAAAATAAAGAAAAAAAAGACTTATCTTAATCTTAAGTAAAAGACTAATAAATAATAATTTATTATGAAAATAAAGGAGCAATATCAAACTTCTTGATAGAACAGGAAGTTTGGTATTGCTCCTTATATTTTCATTTTCAAAAAC
>A._thailandicus_voucher_NZ402
GACCCGCGAACATGTTACAACACTCGGGGGGCGAGGGGTGCCTTGCGCCTTGAT-CCCCCCATGCCGAGTGCGTGTGGCTTTGGCCCGCGTCCCCGGCAACTAACCAACCCCGGCGCGGAATGCGTCAAGGAAACATAAAGAAACGAGCTTCTACTGCGGCCCCAGATTTGGTGCTTGCTGCAGCAGATGTGTTGTGTTTCGTTTAAGTCTAACAACGACTCTCGGCAACGGATATCTCGGCTCTCGCATCGATGAAGAACGTAGCGAAATGCGATACTTGGTGTGAATTGCAGAATCCCGTGAACCATCGAGTCTTTGAACGCAAGTTGCGCCCGAAGCCATCCGGCCAAGGGCACGTCTGCCTGGGCGTCACACACCGTTGCCCCCCTAAATCCCTATGACACTATCCAATATGGTGCATAGGGACCACGAGTGGCGGATAATGGCCTCCCGTGGGCCACGGCTCGCGGTTGGTCTAAATATGAGTCCTCGGTCACGGTTTCTGTGGCGATAGGTGGTTGTCGATCATTCGGTGCCCCGCCACGTTCTCCGGACAAA-----------ACTTCACAAACTTGACCCCAATGCGCCCCA-GTA?????????????????????????????????????????????????????????????????????????????????????????????????????????????????????????????????????????????????????????????????????????????????????????????????????????????????????????????????????AAACCCTGGAATTAAAAATGGGTAATCCTGAGCCAAATCCGGTTTTCTGAAAACAAACAAGGGTTCAGAAAGCGATAATAAAAAAGGATAGGTGCAGAGACTCAATGGAAGCTGTTCTAACAAATGGAGTTGGCTGCAGTGCGTTAGTAAGTAAAGGAATCACTTCAGAAAGGATGAAGAATAAACGTATATACGTATACGTACTGAAATACTATCTTCAAATGATTAATGACAACACAAATCCGTATTTCTTTTAATTTTCATGAAAAATTAAAGAATTGTTGTGAATCAATTATAAGTTGAAAAAAGAATCAAATATTCATTGATCAAATCATTTACTCCATCAAAATCTGATAGATCTTTTGAAGAATTGATTAATCGGACGAGAATAAAGATAGAGTCCCGCTATCTTTCTCGTTCATTCTAATTCTACAAACGTATCTGAGCGAAAATTTTTTTCTTATCACAAGCCTTGTGATATAGGTGAAACACGTACAAATGAACATCTTTGAGAAAGGAATCCCAATGTTAAATTTGAATAATTAATAATTCATTTTATTACTCGTACTGTACTGAAACTTACAAAGTCTTTTTTTGAAGATACAAGAAATTCCACCAGGGCCTAGATAAGACTTTCCAACTCCCCTTTCGTCTTTTTAATTGATTTTTTTATTC---------TTCTACAATCAAATATAACAAAAAATAAATAATATAACAAAAAATAAATGGAAACCTTTC------------TTTTTTATTTAAAATGTAAAATTAAATAATTAAAAAAAAAAGATTAAGAAAAACATATACATATATAAAAAAAATTACTACATAATTATAATGAAAATAACGAAAGTATGAATATGTTAAAATAAAGAAAAAAAAGACTTATCTTAATCTTAAGTAAAAGACTAATAAATAATAATTTATTATGAAAATAAAGGAGCAATATCAAACTTCTTGATAGAACAGGAAGTTTGGTATTGCTCCTTATATTTTCATTTTCAAAAAC
>A._nitidus_subsp._griffithii_voucher_NZ226
GACCCGCGAACATGTTACAACACTTGGGGGGCGAGGGGTGCCATGCGCCTTGATCCCCCCCATGCCGAGTGCGTGTGGCTTTGCCTCGCGTCCCTGGCCAATAACCAACCCCGGCGCGGAATGCGTCAAGGAAACGTAAAGAAACGAGCTTTTACTGCGGCCCCANATTTGGTGCTTGCTGCANCARATGTTATGTGTTTCGTTTAATTCTAAGAACGACTCTCGGCAACGGATATCTCGGCTCTCGCATCGATGAAGAACGTAGCGAAATGCGATACTTGGTGTGAATTGCAGAATCCCGTGAACCATCGAGTCTTTGAACGCAAGTTGCGCCCGAAGCCATCCGGCCAAGGGCACGTCTGC-TGGGCGTCACACACCGTTGCCCCCCTAAATCCCTCTGACACTATCCAATATGGTGCATAGGGACCACGAGTGGCGGAGAATGGCCTCCCGTGGGCCACGGCTCGCGGTTGGTCTAAATTTGAGTCCTCGGTCACGGTTTCTGTGGCGATAGGTGGTTGTCGATCGTTCGGTGCCCCGCCACGTGTTCCGGACAAAAGCATCGAGAGACTTGACAAACTTGACCCCAATGCGCCCCATGTA?????????????????????????????????????????????????????????????????????????????????????????????????????????????????????????????????????????????????????????????????????????????????????????????????????????????????????????????????????AAACCCTGGAATTAAAAATGGGTAATCCTGAGCCAAATCCGGTTTTCTGAAAACAAACAAGGGTTCAGAAAGCGATAATAAAAAAGGATAGGTGCAGAGACTCAATGGAAGCTGTTCTAACAAATGGAGTTGGCTGCAGTGCGTTAGT----AAAGGAATCACTTCAGAAAGGATGAAGAATAAACGTATATACGTATACGTACTGAAATACTATCTTCAAATGATTAATGACAACACAAATCCGTATTTCTTTTAATTTTCATGAAAAATTAAAGAATTGTTGTGAATCAATTATAAGTTGAAAAAAGAATCAAATATTCATTGATCAAATCATTTACTCCATCAAAATCTGATAGATCTTTTGAAGAATTGATTAATCGGACGAGAATAAAGATAGAGTCCCGCTATCTTTCTCGTTCATTCTAATTCTACAAACGTATCTGAGCGAAAATTTTTTTCTTATCACAAGCCTTGTGATATAGGTGAAACACGTACAAATGAACATCTTTGAGAAAGGAATCCCAATGTTAAATTTGAATAATTAATAATTCATTTTATTACTCGTACTGTACTGAAACTTACAAAGTCTTTTTTTGAAGATCCAAGAAATTCCACCAGGGCCTGGATAAGACTTTCCAACTCCCCTTTTGTCTTTTTAATTGATTTATTAATACTACTTCAATTTCTACAATCA-------------------AATCTAACAAAAAATAAATGGAAACCTTTA------------TTTTTTATTTAAAATGTAAAATTAAATAATTAAAAAAAAAAGATTAAGAAAAACATATACATATATAAAAAAAATTACTACATAATGATAATGAAAATAACGAAAGTATGAATATGTTAAAATAAAGAAAAAAAAGACTT------ATCTTAAGTAAAAGACTAATAAATAATAATTTATTATGAAAATAAAGGAGCAATATCAAACTTCTTGATAGAACAGGAAATTTGATATTGCTCCTTATATTTTCATTTTCAAAAAC
>A._nitidus_subsp._lingnannensis_voucher_NZ4
GACCCGCGAACATGTTACAACACTTGGGGGGCGAGGGGTGCCATGCGCCTTGAT-CCCCCCATGCCGAGTGCGTGTGGCTTTGGCCCGCGTCCCCGGCAACTAACCAACCCCGGCGCGGAATGCGTCAAGGAAATATAAAGAAACGATCTTCTACTGTGGCCCCATATTTGGTGCTTGCTGCAGCAGATGTGTTGTGTTTCGTTTAAGTCTAACAACGACTCTCGGCAACGGATATCTCGGCTCTCGCATCGATGAAGAACGTAGCGAARTGCGATACTTGGTGTGAATTGCAGAATCCCGTGAACCATCGAGTCTTTGAACGCAAGTTGCGCCCGAAGCCTTCCGGCCAAGGGCACGTCTGCCTGGGCGTCACACAACGTTGCCCCCCTAAATCCCTCTTACACTATCCAATATGGTGCATAGGGACCACGAGTGGCGGATAATGGCCTCCCGTGGGCCACGGCTCGCGGTTGGTCTAAATTTGAGTCCTCGGTCACGGTTTCTGTGGCGATAGGTGGTTGTCGATCGTTCGGTGCCCCGCCACGTGATCCGGACAAAAGCATCGAGAGACTTGACAAACTTGACCCCAATGCGCCCCATGTA?????????????????????????????????????????????????????????????????????????????????????????????????????????????????????????????????????????????????????????????????????????????????????????????????????????????????????????????????????AAACCCTGGAATTAAAAATGGGTAATCCTGAGCCAAATCCGGTTTTCTGAAAACAAACAAGGGTTCAGAAAGCGATAATAAAAAAGGATAGGTGCAGAGACTCAATGGAAGCTGTTCTAACAAATGGAGTTGGCTGCAGTGCGTTAGTAAGTAAAGGAATCACTTCATAAAGGATGAAGAATAAACGTATATACGTATACGTACTGAAATACTATCTTCAAATGATTAATGACAACACAAATCCGTATTTCTTTTAATTTTCATGAAAAATTAAAGAATTGTTGTGAATCAATTATAAGTTGAAAAAAGAATCAAATATTCATTGATCAAATCATTTACTCCATCAAAATCTGATAGATCTTTTGAAGAATTGATTAATCGGACGAGAATAAAGATAGAGTCCCGCTATCTTTCTCGTTCATTCTAATTCTACAAACGTATCTGAGCGAAAATTTTTTTCTTATCACAAGCCTTGTGATATAGGTGAAACACGTACAAATGAACATCTTTGAGAAAGGAATCCCAATGTTAAATTTGAATAATTAATAATTCATTTTATTACTCGTACTGTACTGAAACTTACAAAGTCTTTTTTTGAAGATACAAGAAATTCCACCAGGGCCTGGATAAGACTTTCCAACTCCCCTTTCGTCTTTTTAATTGATTTTTTTATTC---------TTCTACAATCAAATATAACAAAAAATAAATAATATAACAAAAAATAAATGGAAACCTTTA------------TTTTTTATTTAAAATGTAAAATTAAATAATTAAAAAAAAAAGATTAAGAAAAACATATACATATATAAAAAAAATTACTACATAATGATAATGAAAATAACGAAAGTATGAATATGTTAAAATAAAG-AAAAAAAGACTT------ATCTTAAGTAAAAGACTAATAAATAATAATTTATTATTAAAATAAAGGAGCAATATCAAACTTCTTGATAGAACAGGAAGTTTGGTATTGCTCCTTATATTTTCATTTTCAAAAAC
>A._fulvicortex_voucher_NZ228
GACCCGCGAACATGTTACAACACTTGGGGGGCGAGGGGTGCCATGCGCCTTGAG-CCCCCCATGCCGAGTGCGTGTGGCTTTGCCCCGCGTCCCCGGCCGCTAACCAACCCCGGCGCGGAATGCGTCAAGGAAACATAAAGAAACGAGCTTCTACTGCGGCCCCAGATTTGGTGCTAGCTGCAGCAGATGTGTTGTGTTTCGTTTAAGTCTAACAACGACTCTCGGCAACGGATATCTCGGCTCTCGCATCGATGAAGAACGTAGCGAAATGCGATACTTGGTGTGAATTGCAGAATCCCGTGAACCATCGAGTCTTTGAACGCAAGTTGCGCCCGAAGCCATCCGGCCAAGGGCACGTCTGCCTGGGCGTCACACACCGTTGCCCCCCTAAATCCCTCTGACACTGTCCAATATGGTGCATAGGGACGACGAGTGGCGGATAATGGCCTCCCGTGGGCCACGGCTCGCGGTTGGTCTAAATTTGAGTCCTCGGTCACGGTTTCTGTGGCGATAGGTGGTTGTCGATCATTCGGTGCCCCGTCACGTTCTCCGGACAAAAGCATCGAGAGACTCGAGAGACTTGACCCCAATGCGCCCCACGTA?????????????????????????????????????????????????????????????????????????????????????????????????????????????????????????????????????????????????????????????????????????????????????????????????????????????????????????????????????AAACCCTGGAATTAAAAATGGGTAATCCTGAGCCAAATCCGGTTTTCTGAAAACAAACAAGGGTTCAGAAAGCGATAATAAAAAAGGATAGGTGCAGAGACTCAATGGAAGCTGTTCTAACAAATGGAGTTGGCTGCAGTGCGTTAGT----AAAGGAATCACTTCAGAAAGGATGAAGAATAAACGTATATACGTATACGTACTGAAATACTATCTTCAAATGATTAATGACAACACAAATCCGTATTTCTTTTAATTTTCATGAAAAATTAAAGAATTGTTGTGAATCAATTATAAGTTGAAAAAAGAATCAAATATTCATTGATCAAATCATTTACTCCATCAAAATCTGATAGATCTTTTGAAGAATTGATTAATCGGACGAGAATAAAGATAGAGTCCCGCTATCTTTCTCGTTCATTCTAATTCTACAAACGTATCTGAGCGAAAATTTTTTTCTTATCACAAGCCTTGTGATATAGGTGAAAGACGTACAAATGAACATCTTTGAGAAAGGAATCCCAATGTTAAATTTGAATAATTAATAATTCATTTTATTACTCGTACTGTACTGAAACTTACAAAGTCTTTTTTTGAAGATCCAAGAAATTCCACCAGGGCCTGGATAAGACTTTCCAACTCCCCTTTCGTCTTTTTAATTGATTTTTTTATTC---------TTCTACAATCA-------------------AATATAACAAAAAATAAATGGAAACCTTTC------------TTTTTTATTTAAAATGTAAAATTAAATAATTAAAAAAAAAAGATTAAGAAAAACATATACATATATAAAAAAAATTACTACATAATGATAATGAAAATAACGAAAGTATGAATATGTTAAAATAAAGAAAAAAAAGACTT------ATCTTAAGTAAAAGACTAATAAATAATAATTTATTATGAAAATAAAGGAGCAATATCAAACTTCTTGATAGAACAGGAAGTTTGGTATTGCTCCTTATATTTTCATTTTCAAAAAC
>A._integer_voucher_NZ466
-----------------------------------------------------C-CCCCCCATGCCGAGTGCGTGTGGCTTTGCCATGCGTCCCCGGCCACTAACCAACCCCGGCGCGGAATGCGTCAAGGAAACATAAAGAAACGAGCCTCTGCTGTGGCCCCAGATTTGGTGCCTGCCGCAGCAGATGTGTCGTGTTTCGTTTAGGTCTAAAAACGACTCTCGGCAACGGATATCTCGGCTCTCGCATCGATGAAGAACGTAGCGAAATGCGATACTTGGTGTGAATTGCAGAATCCCGTGAACCATCGAGTCTTTGAACGCAAGTTGCGCCCGAAGCCATCCGGTCGAGGGCACGTCTGCCTGGGCGTCACACACCGTTGCCCCCCTAAATCCCTTTGACACTATCC-ATGTGGTGCACAGGGACTACGAGTGGCGGATGATGGCCTCCCGTGGGCCTTGACTCGCGGTTGGTCTAAATTTGAGTCCTCGGTCACGGTTGCCGTGGCAATAGGTGGTCGTCGATCATTCGGTGCCCTGCCACGTTCTCTGGACAAAAGCATCGAGAGACTTCACAAACTTGACCCCGATGCACCCCACGTA?????????????????????????????????????????????????????????????????????????????????????????????????????????????????????????????????????????????????????????????????????????????????????????????????????????????????????????????????????AAACCCTGGAATTAAAAATGGGTAATCCTGAGCCAAATCCGGTTTTCTGAAAACAAACAAGGGTTCAGAAAGCGATAATAAAAAAGGATAGGTGCAGAGACTCAATGGAAGCTGTTCTAACAAATGGAGTTGGCTGCAGTGCATTAGT----AAAGGAATCACTTCAGAAAGGATGAAGAATAAACGTATATACGTATACGTACTGAAATACTATCTTCAAATGATTAATGACAACACAAATCCGTATTTCTTTTAATTTTCATGAAAAATTAAAGAATTGTTGTGAATCAATTATAAGTTGAAAAAAGAATCAAATATTCATTGATCAAATCATTTACTCCATCAAAATCTGATAGATCTTTTGAAGAATTGATTAATCGGACGAGAATAAAGATAGAGTCCCGCTATCTTTCTCGTTCATTCTAATTCTACAAACGTATCTGAGCGAAAATTTTTTTCTTATCACAAGCCTTGTGATAGAGGTGAAACACGTACAAATGAACATCTTTGAGAAAGGAATCCCAATGTTAAATTTGAATAATTAATAATTCATTTTATTACTCGTACTGTACTGAAACTTACAAAGTCTTTTTTTGAAGATCCAAGAAATTCCACCAGGGCTTGGATAAGACTTTCCAACTCCCCTTTCGTCTTTTTAATTGATTTTTTTATTC---------TTCTACAATCA-------------------AATATAACAAAAAATAAATGGAAACCTTTC------------TTTTTTATTTAGAATGTAAAATTAAATAAT--AAAAAAAAAGATTAAGAAAAACATATACATATATAAAAAAAATTACTACATAATGATAATGAAAATAACGAAAGTATAAATATGTTAAAATAAAG-AAAAAAAGACTT------ATCTTAAGTAAAAGACTAATAAATAATAATTTATTATGAAAATAAAGGAGCAATATCAAACTTCTTGA-----------------TATTGCTCCTTATATTTTCATTTTCAAAAAC
>A._dadah_voucher_NZ245
GACCCGCGAACATGTTACAACACTTGGGGGGCGAGGGGTGCCATGCGCCTTGATCCCCCCCATGCCGAGTGCGTGTGGCTTTGCCCCGCGTCCCCGGCCACTAACCAACCCCGGCGCGGAATGCGTCAAGGAAACATAAAGAAACGAGCTTCTACTGCGGGCCCAGATTTGGTGCTCTATGCAGCAGATGTGATGTGTTTCGTTTAAGTCTAACAACGACTCTCGGCAACGGATATCTCGGCTCTCGCATCGATGAAGAACGTAGCGAAATGCGATACTTGGTGTGAATTGCAGAATCCCGTGAACCATCGAGTCTTTGAACGCAAGTTGCGCCCGAAGCCATCCGGCCAAGGGCACGTCTGCCTGGGCGTCACACACCGTTGCCCCCCTAAATCCCTCTGACACTATCCAATATGGTGCATAGGGACCACGAGTGGCGGATAATGGCCTCCCGTGGGCCACGGCTCGCGGTTGGTCCAAATTTGAGTCCTCGGTCACGGTTTCTGTGGCGATAGGTGGTTGTCGATCGTTCGGTGCCCCGCCACGTTCTCCGGACAAAAGCATCGAGAGACTTGACAAACTTGACCCCAATGCGCCCCATGTA?????????????????????????????????????????????????????????????????????????????????????????????????????????????????????????????????????????????????????????????????????????????????????????????????????????????????????????????????????AAACCCTGGAATTAAAAATGGGTAATCCTGAGCCAAATCCGGTTTTCTGAAAACAAACAAGGGTTCAGAAAGCGATAATAAAAAAGGATAGGTGCAGAGACTCAATGGAAGCTGTTCTAACAAATGGAGTTGGCTGCAGTGCGTTAGT----AAAGGAATCACTTCAGAAAGGATGAAGAATAAACGTATATACGTATACGTACTGAAATACTATCTTCAAATGATTAATGACAACACAAATCCGTATTTCTTTTAATTTTCATGAAAAATTAAAGAATTGTTGTGAATCAATTATAAGTTGAAAAAATAATCAAATATTCATTGATCAAATCATTTACTCCATCAAAATCTGATAGATCTTTTGAAGAATTGATTAATCGGACGAGAATAAAGATAGAGTCCCGCTATCTTTCTCGTTCATTCTAATTCTACAAACGTATCTGAGCGAAAATTTTTTTCTTATCACAAGCCTTGTGATATAGGTGAAACACGTACAAATGAACATCTTTGAGAAAGGAATCCCAATGTTAAATTTGAATAATTAATAATTCATTTTATTACTCGTACTGTACTGAAACTTACAAAGTCTTTTTTTGAAGATCCAAGAAATTCCACCAGGGCCTGGATAAGACTTTCCAACTCCCCTTTTGTCTTTTTAATTGATTTATTAATACTACTTCAATTTCTACAATCA-------------------AATCTAACAAAAAATAAAAGGAAACCTTTC------------TTTTTTATTTAAAATGTAAAATTAAATAATTAAAAAAAAAAGATTAAGAAAAACATATACATATATAAAAAAAATTACTACATAATGATAATGAAAATAACGAAAGTATGAATATGTTAAAATAAAG-AAAAAAAGACTT------ATCTTAAGTAAAAGACTAATAAATAATAATTTATTATGAAAATAAAGGAGCAATAGCAAACTTCTTGATAGAACAGGAAGTTTGCTATTGCTCCTTATATTTTCATTTTCAAAAAC
>A._dadah_voucher_NZ247
GACCCGCGAACATGTTACAACACTT-GGGGGCGAGGGGTGCCATGCGCCTTGATCCCCCCCATGCCGAGTGCGTGTGGCTTTGCCCCGCGTCCCCGGCCACTAACCAACCCCGGCGCGGAATGCGTCAAGGAAACATAAAGAAACGAGCTTCTATTGCAGGCCCAGATTTGGTGCTCTATGCAGCAGATGTGATGTGTTTCGTTTAAGTCTAACAACGACTCTCGGCAACGGATATCTCGGCTCTCGCATCGATGAAGAACGTAGCGAAATGCGATACTTGGTGTGAATTGCAGAATCCCGTGAACCATCGAGTCTTTGAACGCAAGTTGCGCCCGAAGCCATCCGGCCAAGGGCACGTCTGCCTGGGCGTCACACACCGTTGCCCCCCTAAATCCCTCTGACACTATCCAATATGGTGCATAGGGACCACGAGTGGCGGATAATGGCCTCCCGTGGGCCACGGCTCGCGGTTGGTCCAAATTTGAGTCCTCGGTCACGGTTTCTGTGGCGATAGGTGGTTGTCGATCGTTCGGTGCCCCGCCACGTTCTCCGGACAAAAGCATCGAGAGACTTGACAAACTTGACCCCAATGCGCCCCATGTA?????????????????????????????????????????????????????????????????????????????????????????????????????????????????????????????????????????????????????????????????????????????????????????????????????????????????????????????????????AAACCCTGGAATTAAAAATGGGTAATCCTGAGCCAAATCCGGTTTTCTGAAAACAAACAAGGGTTCAGAAAGCGATAATAAAAAAGGATAGGTGCAGAGACTCAATGGAAGCTGTTCTAACAAATGGAGTTGGCTGCAGTGCGTTAGT----AAAGGAATCACTTCAGAAAGGATGAAGAATAAACGTATATACGTATACGTACTGAAATACTATCTTCAAATGATTAATGACAACACAAATCCGTATTTCTTTTAATTTTCATGAAAAATTAAAGAATTGTTGTGAATCAATTATAAGTTGAAAAAATAATCAAATATTCATTGATCAAATCATTTACTCCATCAAAATCTGATAGATCTTTTGAAGAATTGATTAATCGGACGAGAATAAAGATAGAGTCCCGCTATCTTTCTCGTTCATTCTAATTCTACAAACGTATCTGAGCGAAAATTTTTTTCTTATCACAAGCCTTGTGATATAGGTGAAACACGTACAAATGAACATCTTTGAGAAAGGAATCCCAATGTTAAATTTGAATAATTAATAATTCATTTTATTACTCGTACTGTACTGAAACTTACAAAGTCTTTTTTTGAAGATCCAAGAAATTCCACCAGGGCCTGGATAAGACTTTCCAACTCCCCTTTTGTCTTTTTAATTGATTTATTAATACTACTTCAATTTCTACAATCA-------------------AATCTAACAAAAAATAAAAGGAAACCTTTC------------TTTTTTATTTAAAATGTAAAATTAAATAATTAAAAAAAAAAGATTAAGAAAAACATATACATATATAAAAAAAATTACTACATAATGATAATGAAAATAACGAAAGTATGAATATGTTAAAATAAAG-AAAAAAAGACTT------ATCTTAAGTAAAAGACTAATAAATAATAATTTATTATGAAAATAAAGGAGCAATAGCAAACTTCTTGATAGAACAGGAAGTTTGCTATTGCTCCTTATATTTTCATTTTCAAAAAC
>A._dadah_voucher_NZ250
GACCCGCGAACATGTTACAACACTTGGGGGGCGAGGGGTGCCATGCGCCTTGATCCCCCCCATGCCGAGTGCGTGTGGCTTTGCCCCGCGTCCCCGGCCACTAACCAACCCCGGCGCGGAATGCGTCAAGGAAACATAAAGAAACGAGCTTCTACTGCAGGCCCAGATTTGGTGCTCTATGCAGCAGATGTGATGTGTTTCGTTTAAGTCTAACAACGACTCTCGGCAACGGATATCTCGGCTCTCGCATCGATGAAGAACGTAGCGAAATGCGATACTTGGTGTGAATTGCAGAATCCCGTGAACCATCGAGTCTTTGAACGCAAGTTGCGCCCGAAGCCATCCGGCCAAGGGCACGTCTGCCTGGGCGTCACACACCGTTGCCCCCCTAAATCCCTCTGACACTATCCAATATGGTGCATAGGGACCACGAGTGGCGGATAATGGCCTCCCGTGGGCCACGGCTCGCGGTTGGTCCAAATTTGAGTCCTCGGTCACGGTTTCTGTGGCGATAGGTGGTTGTCGATCGTTCGGTGCCCCGCCACGTTCTCCGGACAAAAGCATCGAGAGACTTGACAAACTTGACCCCAATGCGCCCCATGTA?????????????????????????????????????????????????????????????????????????????????????????????????????????????????????????????????????????????????????????????????????????????????????????????????????????????????????????????????????AAACCCTGGAATTAAAAATGGGTAATCCTGAGCCAAATCCGGTTTTCTGAAAACAAACAAGGGTTCAGAAAGCGATAATAAAAAAGGATAGGTGCAGAGACTCAATGGAAGCTGTTCTAACAAATGGAGTTGGCTGCAGTGCGTTAGT----AAAGGAATCACTTCAGAAAGGATGAAGAATAAACGTATATACGTATACGTACTGAAATACTATCTTCAAATGATTAATGACAACACAAATCCGTATTTCTTTTAATTTTCATGAAAAATTAAAGAATTGTTGTGAATCAATTATAAGTTGAAAAAATAATCAAATATTCATTGATCAAATCATTTACTCCATCAAAATCTGATAGATCTTTTGAAGAATTGATTAATCGGACGAGAATAAAGATAGAGTCCCGCTATCTTTCTCGTTCATTCTAATTCTACAAACGTATCTGAGCGAAAATTTTTTTCTTATCACAAGCCTTGTGATATAGGTGAAACACGTACAAATGAACATCTTTGAGAAAGGAATCCCAATGTTAAATTTGAATAATTAATAATTCATTTTATTACTCGTACTGTACTGAAACTTACAAAGTCTTTTTTTGAAGATCCAAGAAATTCCACCAGGGCCTGGATAAGACTTTCCAACTCCCCTTTTGTCTTTTTAATTGATTTATTAATACTACTTCAATTTCTACAATCA-------------------AATCTAACAAAAAATAAAAGGAAACCTTTC------------TTTTTTATTTAAAATGTAAAATTAAATAATTAAAAAAAAAAGATTAAGAAAAACATATACATATATAAAAAAAATTACTACATAATGATAATGAAAATAACGAAAGTATGAATATGTTAAAATAAAG-AAAAAAAGACTT------ATCTTAAGTAAAAGACTAATAAATAATAATTTATTATGAAAATAAAGGAGCAATAGCAAACTTCTTGATAGAACAGGAAGTTTGCTATTGCTCCTTATATTTTCATTTTCAAAAAC
>A._dadah_voucher_NZ694
GACCCGCGAACATGTTACAACACTTGGGGGGCGAGGGGTGCCATGCGCCTTGATCCCCCCCATGCCGAGTGCGTGTGGCTTTGCCCCGCGTCCCCGGCCACTAACCAACCCCGGCGCGGAATGCGTCAAGGAAACATAAAGAAACGAGCTTCTACTGCGGGCCCAGATTTGGTGCTCTATGCAGCAGATGTGATGTGTTTCGTTTAAGTCTAACAACGACTCTCGGCAACGGATATCTCGGCTCTCGCATCGATGAAGAACGTAGCGAAATGCGATACTTGGTGTGAATTGCAGAATCCCGTGAACCATCGAGTCTTTGAACGCAAGTTGCGCCCGAAGCCATCCGGCCAAGGGCACGTCTGCCTGGGCGTCACACACCGTTGCCCCCCTAAATCCCTCTGACACTATCCAATACGGTGCATAGGGACCACGAGTGGCGGATAATGGCCTCCCGTGGGCCACGGCTCGCGGTTGGTCCAAATTTGAGTCCTCGGTCACGGTTTCTGTGGCGATAGGTGGTTGTCGATCGTTCGGTGCCCCGCCACGTTCTCCGGACAAAAGCATCGAGAGACTTGACAAACTTGACCCCAATGCGCCCCATGTA?????????????????????????????????????????????????????????????????????????????????????????????????????????????????????????????????????????????????????????????????????????????????????????????????????????????????????????????????????AAACCCTGGAATTAAAAATGGGTAATCCTGAGCCAAATCCGGTTTTCTGAAAACAAACAAGGGTTCAGAAAGCGATAATAAAAAAGGATAGGTGCAGAGACTCAATGGAAGCTGTTCTAACAAATGGAGTTGGCTGCAGTGCGTTAGT----AAAGGAATCACTTCAGAAAGGATGAAGAATAAACGTATATACGTATACGTACTGAAATACTATCTTCAAATGATTAATGACAACACAAATCCGTATTTCTTTTAATTTTCATGAAAAATTAAAGAATTGTTGTGAATCAATTATAAGTTGAAAAAAGAATCAAATATTCATTGATCAAATCATTTACTCCATCAAAATCTGATAGATCTTTTGAAGAATTGATTAATCGGACGAGAATAAAGATAGAGTCCCGCTATCTTTCTCGTTCATTCTAATTCTACAAACGTATCTGAGCGAAAATTTTTTTCTTATCACAAGCCTTGTGATATAGGTGAAACACGTACAAATGAACATCTTTGAGAAAGGAATCCCAATGTTAAATTTGAATAATTAATAATTCATTTTATTACTCGTACTGTACTGAAACTTACAAAGTCTTTTTTTGAAGATCCAAGAAATTCCACCAGGGCCTGGATAAGACTTTCCAACTCCCCTTTTGTCTTTTTAATTGATTTATTAATACTACTTCAATTTCTACAATCA-------------------AATCTAACAAAAAATAAATGGAAACCTTTC------------TTTTTTATTTAAAATGTAAAATTAAATAATTAAAAAAAAAAGATTAAGAAAAACATATACATATATAAAAAAAATTACTACATAATGATAATGAAAATCACGAAAGTATGAATATGTTAAAATAAAG-AAAAAAAGACTT------ATCTTAAGTAAAAGACTAATAAATAATAATTTATTATGAAAATAAAGGAGCAATATCAAACTTCTTGATAGAACAGGAAGTTTGCTATTGCTCCTTATATTTTCATTTTCAAAAAC
>A._dadah_voucher_NZ699
GACCCGCGAACATGTTACAACACTTGGGGGGCGAGGGGTGCCATGCGCCTTGATCCCCCCCATGCCGAGTGCGTGTGGCTTTGCCCCGCGTCCCCGGCCACTAACCAACCCCGGCGCGGAATGCGTCAAGGAAACATAAAGAAACGAGCTTCTACTGCGGGCCCAGATTTGGTGCTCTATGCAGCAGATGTGATGTGTTTCGTTTAAGTCTAACAACGACTCTCGGCAACGGATATCTCGGCTCTCGCATCGATGAAGAACGTAGCGAAATGCGATACTTGGTGTGAATTGCAGAATCCCGTGAACCATCGAGTCTTTGAACGCAAGTTGCGCCCGAAGCCATCCGGCCAAGGGCACGTCTGCCTGGGCGTCACACACCGTTGCCCCCCTAAATCCCTCTGACACTATCCAATATGGTGCATAGGGACCACGAGTGGCGGATAATGGCCTCCCGTGGGCCACGGCTCGCGGTTGGTCCAAATTTGAGTCCTCGGTCACGGTTTCTGTGGCGATAGGTGGTTGTCGATCGTTCGGTGCCCCGCCACGTTCTCCGGACAAAAGCATCGAGAGACTTGACAAACTTGACCCCAATGCGCCCCATGTA?????????????????????????????????????????????????????????????????????????????????????????????????????????????????????????????????????????????????????????????????????????????????????????????????????????????????????????????????????AAACCCTGGAATTAAAAATGGGTAATCCTGAGCCAAATCCGGTTTTCTGAAAACAAACAAGGGTTCAGAAAGCGATAATAAAAAAGGATAGGTGCAGAGACTCAATGGAAGCTGTTCTAACAAATGGAGTTGGCTGCAGTGCGTTAGT----AAAGGAATCACTTCAGAAAGGATGAAGAATAAACGTATATACGTATACGTACTGAAATACTATCTTCAAATGATTAATGACAACACAAATCCGTATTTCTTTTAATTTTCATGAAAAATTAAAGAATTGTTGTGAATCAATTATAAGTTGAAAAAAGAATCAAATATTCATTGATCAAATCATTTACTCCATCAAAATCTGATAGATCTTTTGAAGAATTGATTAATCGGACGAGAATAAAGATAGAGTCCCGCTATCTTTCTCGTTCATTCTAATTCTACAAACGTATCTGAGCGAAAATTTTTTTCTTATCACAAGCCTTGTGATATAGGTGAAACACGTACAAATGAACATCTTTGAGAAAGGAATCCCAATGTTAAATTTGAATAATTAATAATTCATTTTATTACTCGTACTGTACTGAAACTTACAAAGTCTTTTTTTGAAGATCCAAGAAATTCCACCAGGGCCTGGATAAGACTTTCCAACTCCCCTTTTGTCTTTTTAATTGATTTATTAATACTACTTCAATTTCTACAATCA-------------------AATCTAACAAAAAATAAATGGAAACCTTTC------------TTTTTTATTTAAAATGTAAAATTAAATAATTAAAAAAAAAAGATTAAGAAAAACATATACATATATAAAAAAAATTACTACATAATGATAATGAAAATCACGAAAGTATGAATATGTTAAAATAAAG-AAAAAAAGACTT------ATCTTAAGTAAAAGACTAATAAATAATAATTTATTATGAAAATAAAGGAGCAATATCAAACTTCTTGATAGAACAGGAAGTTTGCTATTGCTCCTTATATTTTCATTTTCAAAAAC
>A._dadah_voucher_NZ737
GACCCGCGAACATGTTACAACACTTGGGGGGCGAGGGGTGCCATGCGCCTTGATCCCCCCCATGCCGAGTGCGTGTGGCTTTGCCCCGCGTCCCCGGCCACTAACCAACCCCGGCGCGGAATGCGTCAAGGAAACATAAAGAAACGAGCTTCTACTGCGGGCCCAGATTTGGTGCTCTATGCAGCAGATGTGATGTGTTTCGTTTAAGTCTAACAACGACTCTCGGCAACGGATATCTCGGCTCTCGCATCGATGAAGAACGTAGCGAAATGCGATACTTGGTGTGAATTGCAGAATCCCGTGAACCATCGAGTCTTTGAACGCAAGTTGCGCCCGAAGCCATCCGGCCAAGGGCACGTCTGCCTGGGCGTCACACACCGTTGCCCCCCTAAATCCCTCTGACACTATCCAATATGGTGCATAGGGACCACGAGTGGCGGATAATGGCCTCCCGTGGGCCACGGCTCGCGGTTGGTCCAAATTTGAGTCCTCGGTCACGGTTTCTGTGGCGATAGGTGGTTGTCGATCGTTCGGTGCCCCGCCACGTTCTCCGGACAAAAGCATCGAGAGACTTGACAAACTTGACCCCAATGCGCCCCATGTA?????????????????????????????????????????????????????????????????????????????????????????????????????????????????????????????????????????????????????????????????????????????????????????????????????????????????????????????????????AAACCCTGGAATTAAAAATGGGTAATCCTGAGCCAAATCCGGTTTTCTGAAAACAAACAAGGGTTCAGAAAGCGATAATAAAAAAGGATAGGTGCAGAGACTCAATGGAAGCTGTTCTAACAAATGGAGTTGGCTGCAGTGCGTTAGT----AAAGGAATCACTTCAGAAAGGATGAAGAATAAACGTATATACGTATACGTACTGAAATACTATCTTCAAATGATTAATGACAACACAAATCCGTATTTCTTTTAATTTTCATGAAAAATTAAAGAATTGTTGTGAATCAATTATAAGTTGAAAAAAGAATCAAATATTCATTGATCAAATCATTTACTCCATCAAAATCTGATAGATCTTTTGAAGAATTGATTAATCGGACGAGAATAAAGATAGAGTCCCGCTATCTTTCTCGTTCATTCTAATTCTACAAACGTATCTGAGCGAAAATTTTTTTCTTATCACAAGCCTTGTGATATAGGTGAAACACGTACAAATGAACATCTTTGAGAAAGGAATCCCAATGTTAAATTTGAATAATTAATAATTCATTTTATTACTCGTACTGTACTGAAACTTACAAAGTCTTTTTTTGAAGATCCAAGAAATTCCACCAGGGCCTGGATAAGACTTTCCAACTCCCCTTTTGTCTTTTTAATTGATTTATTAATACTACTTCAATTTCTACAATCA-------------------AATCTAACAAAAAATAAATGGAAACCTTTC------------TTTTTTATTTAAAATGTAAAATTAAATAATTAAAAAAAAAAGATTAAGAAAAACATATACATATATAAAAAAAATTACTACATAATGATAATGAAAATAACGAAAGTATGAATATGTTAAAATAAAG-AAAAAAAGACTT------ATCTTAAGTAAAAGACTAATAAATAATAATTTATTATGAAAATAAAGGAGCAATATCAAACTTCTTGATAGAACAGGAAGTTTGCTATTGCTCCTTATATTTTCATTTTCAAAAAC
>A._dadah_voucher_NZ794
GACCCGCGAACATGTTACAACACTTGGGGGGCGAGGGGTGCCATGCGCCTTGATCCCCCCCATGCCGAGTGCGTGTGGCTTTGCCCCGCGTCCCCGGCCACTAACCAACCCCGGCGCGGAATGCGTCAAGGAAACATAAAGAAACGAGCTTCTACTGCGGGCCCAGATTTGGTGCTCTATGCAGCAGATGTGATGTGTTTCGTTTAAGTCTAACAACGACTCTCGGCAACGGATATCTCGGCTCTCGCATCGATGAAGAACGTAGCGAAATGCGATACTTGGTGTGAATTGCAGAATCCCGTGAACCATCGAGTCTTTGAACGCAAGTTGCGCCCGAAGCCATCCGGCCAAGGGCACGTCTGCCTGGGCGTCACACACCGTTGCCCCCCTAAATCCCTCTGACACTATCCAATATGGTGCATAGGGACCACGAGTGGCGGATAATGGCCTCCCGTGGGCCACGGCTCGCGGTTGGTCCAAATTTGAGTCCTCGGTCACGGTTTCTGTGGCGATAGGTGGTTGTCGATCGTTCGGTGCCCCGCCACGTTCTCCGGACAAAAGCATCGAGAGACTTGACAAACTTGACCCCAATGCGCCCCATGTA?????????????????????????????????????????????????????????????????????????????????????????????????????????????????????????????????????????????????????????????????????????????????????????????????????????????????????????????????????AAACCCTGGAATTAAAAATGGGTAATCCTGAGCCAAATCCGGTTTTCTGAAAACAAACAAGGGTTCAGAAAGCGATAATAAAAAAGGATAGGTGCAGAGACTCAATGGAAGCTGTTCTAACAAATGGAGTTGGCTGCAGTGCGTTAGT----AAAGGAATCACTTCAGAAAGGATGAAGAATAAACGTATATACGTATACGTACTGAAATACTATCTTCAAATGATTAATGACAACACAAATCCGTATTTCTTTTAATTTTCATGAAAAATTAAAGAATTGTTGTGAATCAATTATAAGTTGAAAAAAGAATCAAATATTCATTGATCAAATCATTTACTCCATCAAAATCTGATAGATCTTTTGAAGAATTGATTAATCGGACGAGAATAAAGATAGAGTCCCGCTATCTTTCTCGTTCATTCTAATTCTACAAACGTATCTGAGCGAAAATTTTTTTCTTATCACAAGCCTTGTGATATAGGTGAAACACGTACAAATGAACATCTTTGAGAAAGGAATCCCAATGTTAAATTTGAATAATTAATAATTCATTTTATTACTCGTACTGTACTGAAACTTACAAAGTCTTTTTTTGAAGATCCAAGAAATTCCACCAGGGCCTGGATAAGACTTTCCAACTCCCCTTTTGTCTTTTTAATTGATTTATTAATACTACTTCAATTTCTACAATCA-------------------AATCTAACAAAAAATAAATGGAAACCTTTC------------TTTTTTATTTAAAATGTAAAATTAAATAATTAAAAAAAAAAGATTAAGAAAAACATATACATATATAAAAAAAATTACTACATAATGATAATGAAAATAACGAAAGTATGAATATGTTAAAATAAAG-AAAAAAAGACTT------ATCTTAAGTAAAAGACTAATAAATAATAATTTATTATGAAAATAAAGGAGCAATATCAAACTTCTTGATAGAACAGGAAGTTTGCTATTGCTCCTTATATTTTCATTTTCAAAAAC
>A._dadah_voucher_NZ795
GACCCGCGAACATGTTACAACACTTGGGGGGCGAGGGGTGCCATGTGCCTTGATCCCCCCCATGCCGAGTGCGTGTGGCTTTGCCCCGCGTCCCCGGCCACTAACCAACCCCGGCGCGGAATGCGTCAAGGAAACATAAAGAAACGAGCTTCTACTGCAGGCCCAGATTTGGTGCTCTATGCAGCAGATGTGATGTGTTTCGTTTAAGTCTAACAACGACTCTCGGCAACGGATATCTCGGCTCTCGCATCGATGAAGAACGTAGCGAAATGCGATACTTGGTGTGAATTGCAGAATCCCGTGAACCATCGAGTCTTTGAACGCAAGTTGCGCCCGAAGCCATCCGGCCAAGGGCACGTCTGCCTGGGCGTCACACACCGTTGCCCCCCTAAATCCCTCTGACACTATCCAATATGGTGCATAGGGACCACGAGTGGCGGATAATGGCCTCCCGTGGGCCACGGCTCGCGGTTGGTCCAAATTTGAGTCCTCGGTCACGGTTTCTGTGGCGATAGGTGGTTGTCGATCATTCGGTGCCCCGCCACGTTCTCCGGACAAAAGCATCGAGAGACTTGACAAACTTGACCCCAATGCGCCCCATGTA?????????????????????????????????????????????????????????????????????????????????????????????????????????????????????????????????????????????????????????????????????????????????????????????????????????????????????????????????????AAACCCTGGAATTAAAAATGGGTAAT-CTGAGCCAAATCCGGTTTTCTGAAAACAAACAAGGGTTCAGAAAGCGATAATAAAAAAGGATAGGTGCAGAGACTCAATGGAAGCTGTTCTAACAAATGGAGTTGGCTGCAGTGCGTTAGT----AAAGGAATCACTTCAGAAAGGATGAAGAATAAACGTATATACGTATACGTACTGAAATACTATCTTCAAATGATTAATGACAACACAAATCCGTATTTCTTTTAATTTTCATGAAAAATTAAAGAATTGTTGTGAATCAATTATAAGTTGAAAAAAGAATCAAATATTCATTGATCAAATCATTTACTCCATCAAAATCTGATAGATCTTTTGAAGAATTGATTAATCGGACGAGAATAAAGATAGAGTCCCGCTATCTTTCTCGTTCATTCTAATTCTACAAACGTATCTGAGCGAAAATTTTTTTCTTATCACAAGCCTTGTGATATAGGTGAAACACGTACAAATGAACATCTTTGAGAAAGGAATCCCAATGTTAAATTTGAATAATTAATAATTCATTTTATTACTCGTACTGTACTGAAACTTACAAAGTCTTTTTTTGAAGATCCAAGAAATTCCACCAGGGCCTGGATAAGACTTTCCAACTCCCCTTTTGTCTTTTTAATTGATTTATTAATACTACTTCAATTTCTACAATCA-------------------AATCTAACAAAAAATAAATGGAAACCTTTC------------TTTTTTATTTAAAATGTAAAATTAAATAATTAAAAAAAAAAGATTAAGAAAAACATATACATATATAAAAAAAATTACTACATAATGATAATGAAAATAACGAAAGTATGAATATGTTAAAATAAAG-AAAAAAAGACTT------ATCTTAAGTAAAAGACTAATAAATAATAATTTATTATGAAAATAAAGGAGCAATATCAAACTTCTTGATAGAACAGGAAGTTTGCTATTGCTCCTTATATTTTCATTTTCAAAAAC
>A._dadah_voucher_NZ894
GACCCGCGAACATGTTACAACACTTGGGGGGCGAGGGGTGCCATGCGCCTTGATCCCCCCCATGCCGAGTGCGTGTGGCTTTGCCCCGCGTCCCCGGCCACTAACCAACCCCGGCGCGGAATGCGTCAAGGAAATATAAAGAAACGAGCTTCTACTGCGGGCCCAGATTTGGTGCTCTATGCAGCAGATGTGATGTGTTTCGTTTAAGTCTAACAACGACTCTCGGCAACGGATATCTCGGCTCTCGCATCGATGAAGAACGTAGCGAAATGCGATACTTGGTGTGAATTGCAGAATCCCGTGAACCATCGAGTCTTTGAACGCAAGTTGCGCCCGAAGCCATCCGGCCAAGGGCACGTCTGCCTGGGCGTCACACACCGTTGCCCCCCTAAATCCCTCTGACACTATCCAATATGGTGCATAGGGACCACGAGTGGCGGATAATGGCCTCCCGTGGGCCACGGCTCGCGGTTGGTCCAAATTTGAGTCCTCGGTCACGGTTTCTGTGGCGATAGGTGGTTGTCGATCGTTCGGTGCCCCGCCACGTTCTCCGGACAAAAGCATCGAGAGACTTGACAAACTTGACCCCAATGCGCCCCATGTA?????????????????????????????????????????????????????????????????????????????????????????????????????????????????????????????????????????????????????????????????????????????????????????????????????????????????????????????????????------TGGAATTAAAAATGGG---ACCTGAGCCAAAT-CGGTTTTCTGAAAACAAACAAGGGTTCAGAAAGCGATAATAAAAAAGGATAGGTGCAGAGACTCAATGGAAGCTGTTCTAACAAATGGAGTTGGCTGCAGTGCGTTAGT----AAAGGAATCACTTCAGAAAGGATGAAGAATAAACGTATATACGTATACGTACTGAAATACTATCTTCAAATGATTAATGACAACACAAATCCGTATTTCTTTTAATTTTCATGAAAAATTAAAGAATTGTTGTGAATCAATTATAAGTTGAAAAAAGAATCAAATATTCATTGATCAAATCATTTACTCCATCAAAATCTGATAGATCTTTTGAAGAATTGATTAATCGGACGAGAATAAAGATAGAGTCCCGCTATCTTTCTCGTTCATTCTAATTCTACAAACGTATCTGAGCGAAAATTTTTTTCTTATCACAAGCCTTGTGATATAGGTGAAACACGTACAAATGAACATCTTTGAGAAAGGAATCCCAATGTTAAATTTGAATAATTAATAATTCATTTTATTACTCGTACTGTACTGAAACTTACAAAGTCTTTTTTTGAAGATCCAAGAAATTCCACCAGGGCCTGGATAAGACTTTCCAACT-CCCTTTTGTCTTTTTAATTGATTTATTAATACTACTTCAATTTCTACAATCA-------------------AATCTAACAAAAAATAAATGGAAACCTTTC------------TTTTTTATTTAAAATGTAAAATTAAATAATTAAAAAAAAAAGATTAAGAAAAACATATACATATATAAAAAAAATTACTACATAATGATAATGAAAATAACGAAAGTATGAATATGTTAAAATAAAG-AAAAAAAGACTT------ATCTTAAGTAAAAGACTAATAAAAAATAATTTATTATGAAAATAAAGGAGCAATATCAAACTTCCTGTTCTATCAAGAAGTTTGATATTGCTCCTTATATTTTCATTTTCAAAAAC
>F._racemosa_isolate_336
GACCCACAGAAAGG-AACAACACTCGGGGGGTGAGGGGCGCAACACGCTCCAGA-CCCTCCTCACCGGGTGCATGTGGCCCTACTTCTTGCCCCCGGCACCAAACGAACCCCGATGCAGAATGCGTCAAGGAAAGATAATGAGACAATCTGCCATCGAGGCCTCAGATACGGTGTCTGCCTCGATGGTCGCTTTGGGATTGGTGTGAGTATAAAAACGACTTTCGGCAACGGATATCTCGGCTCTCGCATCGATGAAGAACATAGCGAAATGCGATACTTGGTGTGACTTATAGAATCCTGTGAACCATCAAGTCTTTGAACGCAAGTTGCACCCGAAGCCATCAGGTCGAGGGCACGTCTGCTTGGGTGTCACATGCTATCCCCCCCCTAAACCCTTTTCCCACT-CCTAGCCGGGTGAAGGGGAATCGTGGAGGGCAGACAATGACCTCCTGTGCGCTTCAACCCGTGGTTGGTCCAAAATCAAGTCCCCTGTCACGTCGTCT-TGGCAACAGGTAGTT---GATCATTTGGTGCCATGCTACGTGCGTCGGACAC--GCATCGGGACTC-CGATA-----GACCCCAATGCACTGTATGGG?????????????????????????????????????????????????????????????????????????????????????????????????????????????????????????????????????????????????????????????????????????????????????????????????????????????????????????????????????????????????????????????????????????????????????????????????????????????????????????????????????????????????????????????????????????????????????????????????????????????????????????????????????????????????????????????????????????????????????????????????????????????????????????????????????????????????????????????????????????????????????????????????????????????????????????????????????????????????????????????????????????????????????????????????????????????????????????????????????????????????????????????????????????????????????????????????????????????????????????????????????????????????????????????????????????????????????????????????????????????????????????????TATTTTTTTTC---------TTCTACAATCA-------------------AATACAACAAAAAATAAATGGAAACCTTTATATTTATTTATTTTTTTTATTTAAAATGTAAAAT---------------AAAAGATTAAGAAAAACATATATAT---------AAAGTACTAC---------------ATAACGAAA-----AATATGAAGAAGTAAAGAAAAAAAAGACTT------ATGTTAAATAAAAGACTAACAAATAATAATTTATTATGAAAATAAAGGAGCAATAATAAACCTCTTGTTATATCAAGAGGTTTATTATTGCTCCTTTATTTTTCATTTTCAAAAAC
